# Supplementary material for: Sex and statin-related genetic associations at the PCSK9 gene locus: results of genome-wide association meta-analysis
Source: Biol Sex Differ. 2024 Mar 26;15:26. doi: 10.1186/s13293-024-00602-6 (PMC10964567; doi:10.1186/s13293-024-00602-6)
Supplement: Supplementary file 2 — Additional file 2: Figure S1. Flowchart of the stratified genome-wide analyses. We included the data of six studies of European descent. All participating studies provided GWAS summary statistics stratified for both statin-treatment and sex. In the first round of meta-analyses, we combined the study-wise data for the double-stratified subgroups. In the second round of meta-analyses, we combined pairwise strata to estimate the single-strata SNP effects, for example statin-free and statin-treated females combined to estimate SNP effects in females. Associated loci (p<1 x 10-6) were then tested for sex- and statin-interactions. All loci were annotated with candidate genes and tested for colocalization with gene expression and lipid data. For the PCSK9 gene locus, we performed fine-mapping using GCTA COJO. Finally, we compared the causal effects of PCSK9 on LDL-C using the subgroup-specific effect estimates of four SNPs at the PCSK9 gene locus. Figure S2. Manhattan Plot of all eight subgroups (min. p-value per SNP). The y-axis was limited to 20, and all SNPs with higher values set to 20 (max. original log10(p) = 143.8). Color indicates the subgroup with the lowest p-value for each SNP with log10(p) > 6. The 11 loci with sufficient support (3 or more associated SNPs) are labeled. The red dashed horizontal line indicates genome-wide significance (p<5 x 10−8), while the blue dotted line indicates suggestive significance (p<1x10−6). Figure S3. Regional association plots at PCSK9 gene. For each subgroup, an RA plot is given. In all plots, the lead SNP rs11591147 is plotted in blue. SNPs in LD with this variant are plotted in yellow (LD r2 ranging between 0.1 and 0.5). Independent variants as identified by GCTA COJO select are encircled in red. Figure S4. LD-Matrix plot generated by LDlink. We included all seven SNPs that were selected as independent signals in one of the subgroups to test their pairwise LD using the European reference set. The lower triangle in red indicates [file 13293_2024_602_MOESM2_ESM.xlsx]

## Sheet: Content
Table	Title	Source
S1	Study descriptions	done manually
S2	Sample sizes, SNP Numbers, and inflation factor per subgroup	step15 of GWAS pipeline
S3	Overview of all associated loci	../results/02_LociOverallPhenotypes.RData
S4	Annotation of GWAMA results	step80 of GWAS pipeline
S4a	Toplist
S4b	Look-up of GWAS catalog for lead SNPs
S4c	Look-up of eQTLs for lead SNPs
S4d	Look-up of proximate genes for lead SNPs
S5	GCTA COJO results	../results/03_GCTA_COJO.RData
S5a	Results of COJO select (best SNP per subgroup)
S5b	Results of COJO joint (the same four SNPs for all subgroups)
S6	Interaction results	../results/04_
S6a	Interaction of independent SNPs
S6b	Interaction of all suggestive significant SNPs at PCSK9 gene
S6	Colocalization results	../results/05_
S6a	Coloc within PCSK9 (comparing the subgroups)
S7b	Coloc with eQTLs
S7c	Coloc with other GWAS traits
S8	Mendelian Randomization results	../results/06_
S8a	Selected SNPs and their effect on PCSK9 and LDLC, and Wald estimates
S8b	IVW and MR-Egger results
S8c	Interaction results of IVW estimates

## Sheet: TableS1
Study name (short)	LIFE-Heart	LIFE-Adult	LURIC	TWINGENE	GCKD	KORA-F3		Comment on Olink
Study name (long)	Leipzig Research Center for Civilization Diseases (LIFE) - Heart study	Leipzig Research Center for Civilization Diseases (LIFE) - Adult study	Ludwigshafen Risk and Cardiovascular Health study	TwinGene project	German Chronic Kidney Disease study	Cooperative Health Research in the Region of Augsburg		The assay uses two oligonucleotide-labelled antibodies to bind to their respective target proteins in the sample. When the two antibodies are in close proximity, a new polymerase chain reaction target sequence is formed. The resulting sequence is detected and quantified using standard real-time PCR. The proteins/biomarkers are delivered in Normalized Protein Expression (NPX) Units, which are rela…
Study informations (PMIDs)	PMID: 22216169 PMID: 32747942	PMID: 26197779	PMID: 11258203	PMID: 23137839	PMID: 21862458	PMID: 16032513
Ethnicity	European ancestry	European ancestry	European ancestry	European ancestry	European ancestry	European ancestry
Country	Germany	Germany	Germany	Sweden	Germany	Germany
Type of Study	Cohort study	Population-based	Case-control	Twin study	Cohort study	Population-based
Exclusion criteria for this analysis	age>90 or age<30	-	-	CVD, diabetes, or lipid-lowering medication Age>70	Solid organ or bone marrow transplantation, active malignancy 24 months prior to screening, if participants were under legal attendance or were unable to give consent
Sample size	3350	1911	1933	4964	4963	2895
Age (years)	62.3 ± 10.7	62.2 ± 11.4	62.7 ± 10.8	60.8 ± 5.5	60 ± 12	57 ± 13
BMI (kg/m²)	29.7 ± 5.0	27.4 ± 4.4	27.3 ± 4.0	25.7 ± 3.9	29.8 ± 6.0	27.7 ± 4.6
Males (%)	2162 (64.5%)	1002 (52.4%)	1332 (68.9%)	2181 (43.9%)	2988 (60)	1415 (49)
Diabetic (%)	1030 (30.7%)	256 (13.4%)	774 (40.0%)	0 (0%)	1763 (36)	224 (7.7)
Lipid treatment (%)	1288 (38.4%)	301 (15.8%)	948 (49.0%)	0 (0%)	2,361 (48)	293 (10)
Current smoker (%)	687 (20.5%)	321 (16.8%)	444 (23.0%)	908 (18.3%)	788 (16)	541 (19)
PCSK9 levels (median, IQR)	231 (IQR: 94)	3.27 (IQR: 0.50)	208 (IQR: 98)	100 (IQR: 45.9)	284 (IQR:115.7)	235 (IQR: 88.7)
PCSK9 technology & unit	ng/ml; Quantikine Human PCSK9 immunoassay (R&D Systems)	log transformed normalized protein expression units; Olink Multiplex platform (Olink Proteomics AB; CVD panel III)	ng/ml; Quantikine Human PCSK9 sandwich immunoassay (R&D Systems)	dual monoclonal antibody sandwich ELISA	ng/mL; commercial human PCSK9 ELISA kit (R&D Systems, Minneapolis, USA)	ng/mL; commercial human PCSK9 ELISA kit (R&D Systems, Minneapolis, USA)
GENOTYPING
Genotyping platform	Affymetrix Axiom CEU1 or Affymetrix Axiom CADLIFE	Affymetrix Axiom CEU1	Affymetrix 6.0 + Illumin 200k Metabochip	Illumina OmniExpress bead chip	Illumina HumanOmni2.5-8 v1.2 BeadChip (Illumina, GenomeStudio, Genotyping Module Version 1.9.4)	Illumina Omni 2.5 and Illumina Omni Express array
Sample QC	Sample callrate < 97% Sex mismatches cryptic relatedness Outliers of >6SD in PCA	Sample callrate < 97% Sex mismatches cryptic relatedness Outliers of >6SD in PCA	Sample callrate < 95% Sex ambiguity	Sample callrate < 97% Deviation in heterozygosity >5SD from population mean Sex-check (heterozygosity of X-chromosome) cryptic relatedness	samples were excluded if the call rate per sample was <0.97, if there was a sex mismatch or if they failed mean heterozygosity, genetic ancestry and cryptic relatedness checks	samples were excluded if they had a call rate <97%, -missmatch of phenotypic and genetic gender - 5SD from mean heterozygosity rate - check for European ancestry - check for population outlier - comparison with other genotyping of the same individuals (Metabochip, Exome, Omni)
SNP QC	SNP callrate < 97% MAF < 1% p(HWE) < 1e-6 p(plate association) < 1e-7	SNP callrate < 97% MAF < 1% p(HWE) < 1e-6 p(plate association) < 1e-7	SNP callrate < 98% MAF < 1% p(HWE) < 0.0001	SNP callrate < 97% MAF < 1% p(HWE) < =1e-7	excluded if call rate was <0.96, if positions were duplicated or if they deviated from the Hardy-Weinberg equilibrium (p <10-05).	SNPs were excluded if they deviated from the Hardy-Weinberg equilibrium (p <10-06), had a call rate <0.98, a minor allele frequency <0.01 or if they were only available on one chip.
GENOTYPE IMPUTATION
Reference Panel	1000G phase 3 v5	1000G phase 3 v5	1000G phase 3 v5	1000G phase 3 v5	Haplotype Reference Consortium panel (HRC r1.1 2016)	Haplotype Reference Consortium panel (HRC r1.1 2016)
Imputation software	Impute 2	Impute 2	minimac	minimac4	minimac3 (Michigan Imputation Server)	minimac3 (Michigan Imputation Server)
Imputation quality metrics	info	info	Rsqr	Rsqr	info	info
DATA ANALYSIS
Adjustments other than age, sex, current smoking, lipid treatment	none	none	none	3 PCs, GRM	10 PCs	8 PCs
Software used for analysis	PLINK 2	PLINK 2	PLINK 2	GCTA MLMA LOCO	regenie	regenie

## Sheet: TableS2
phenotype	nSNPs	nStudies_max	nSamples_min	nSamples_max	LambdaGC_all
PCSK9_females_free	9108241	6	1073	7183	1.00651
PCSK9_females_treated	8933342	5	247	1753	1.00629
PCSK9_males_free	9095656	6	1466	7642	1.00315
PCSK9_males_treated	9025126	5	347	3438	0.999121
PCSK9_females	9104711	2	442	8936	1.00654
PCSK9_free	9143625	2	985	14825	1.00996
PCSK9_males	9139749	2	811	11080	1.00427
PCSK9_treated	9154881	2	268	5191	1.00706

## Sheet: TableS3
region	region_start	region_end	phenotype	other_phenotypes	markername	chr	bp_hg19	EA	OA	EAF	info	nSamples	nStudies	NR_SNPs	beta	SE	pval	I2
chr1::1	55005647	56988099	PCSK9_free	PCSK9_females | PCSK9_females_free | PCSK9_females_treated | PCSK9_males | PCSK9_males_free | PCSK9_males_treated | PCSK9_treated | PCSK9_free	rs11591147:55505647:G:T	1	55505647	T	G	0.0152915	0.92352	14494	2	696	-0.37189	0.0145297	1.70623e-144	0
chr2::1	15648088	16648088	PCSK9_males_free		rs34286516:16148088:C:CT	2	16148088	CT	C	0.821708	0.83676	4967	4	1	0.0476674	0.00951377	5.35744e-07	0
chr2::2	20763900	21770057	PCSK9_free	PCSK9_females | PCSK9_females_free | PCSK9_males | PCSK9_males_free	rs1367117:21263900:G:A	2	21263900	A	G	0.313908	1.00418	14825	2	248	-0.0292255	0.00368254	2.09405e-15	0
chr2::3	28120090	29120090	PCSK9_females		rs35387193:28620090:A:T	2	28620090	T	A	0.470775	0.950342	5481	2	1	-0.0332235	0.00658242	4.48169e-07	0
chr2::4	138893679	139893679	PCSK9_females_free		rs139407246:139393679:A:T	2	139393679	T	A	0.0113669	0.95201	5097	4	0	-0.144749	0.0292211	7.25134e-07	0
chr2::5	239687327	240687327	PCSK9_females_free		rs10195501:240187327:G:C	2	240187327	C	G	0.284719	0.937389	7183	6	0	0.0274415	0.00558934	9.06378e-07	0
chr3::1	60271629	61271629	PCSK9_females_free	PCSK9_free	rs6805291:60771629:G:A	3	60771629	A	G	0.37344	0.850742	4654	4	1	0.0443365	0.00832432	1.00717e-07	0.278392
chr4::1	11055761	12055761	PCSK9_females_treated		rs115707060:11555761:G:A	4	11555761	A	G	0.0695124	0.882602	1753	5	0	0.0733018	0.0145642	4.86616e-07	0
chr4::2	23951107	24951107	PCSK9_treated		rs10027557:24451107:T:C	4	24451107	C	T	0.15209	0.961904	5191	2	0	0.0322142	0.00656731	9.3559e-07	0
chr4::3	146584087	147584087	PCSK9_females_treated		rs61376755:147084087:A:C	4	147084087	C	A	0.014929	0.801662	557	2	0	0.42802	0.0864948	7.50953e-07	0
chr5::1	148101470	149101470	PCSK9_females_free		rs150929338:148601470:C:T	5	148601470	T	C	0.0142442	0.838004	3602	4	0	-0.130527	0.0262251	6.45144e-07	0
chr6::1	62150147	63150147	PCSK9_treated		rs3076276:62650147:CAA:CA	6	62650147	CA	CAA	0.111389	0.924373	2537	2	6	-0.0791092	0.0141523	2.307e-08	0.624742
chr7::1	121105462	122105462	PCSK9_females_free		rs80237541:121605462:G:A	7	121605462	A	G	0.0233754	0.969712	7183	6	1	-0.0807471	0.0162008	6.21149e-07	0
chr7::2	150965557	151965557	PCSK9_males_free		rs34924001:151465557:CT:C	7	151465557	C	CT	0.640361	0.945735	4967	4	3	0.0371173	0.0073614	4.45085e-07	0.593321
chr9::1	-54018	945982	PCSK9_males		rs75871929:445982:T:C	9	445982	C	T	0.0550237	0.982029	11080	2	0	-0.040263	0.00820262	9.18772e-07	0
chr10::1	45580433	46580433	PCSK9_males_free		rs76849715:46080433:G:A	10	46080433	A	G	0.0502541	0.991969	7642	6	59	0.0579847	0.0107276	6.52231e-08	0.362026
chr10::2	64771488	65771488	PCSK9_free		rs10740131:65271488:A:T	10	65271488	T	A	0.480551	0.979323	14825	2	109	0.0180363	0.00342818	1.43828e-07	0
chr10::3	93741517	94741517	PCSK9_males_treated		rs35831196:94241517:G:T	10	94241517	T	G	0.0833116	0.961622	3438	5	1	-0.0556686	0.011323	8.86971e-07	0
chr10::4	107752519	108752519	PCSK9_females_free		rs12218524:108252519:T:C	10	108252519	C	T	0.0116787	0.965531	4400	5	0	-0.12862	0.0262559	9.66958e-07	0
chr11::1	61051356	62110750	PCSK9_free	PCSK9_females_free | PCSK9_females	rs174535:61551356:T:C	11	61551356	C	T	0.330545	0.991579	14825	2	68	0.0218844	0.0036195	1.49056e-09	0
chr11::2	116359675	117359675	PCSK9_males_free		rs77852530:116859675:A:C	11	116859675	C	A	0.0536782	0.88592	7642	6	0	-0.0524702	0.0107109	9.51588e-07	0.545186
chr12::1	20617156	21617156	PCSK9_females_free	PCSK9_females	12:21117156:GAA:GA	12	21117156	GA	GAA	0.925526	0.848785	4654	4	109	-0.0709062	0.0139017	3.43376e-07	0.432538
chr12::2	117450252	118450252	PCSK9_males		rs4767549:117950252:C:T	12	117950252	T	C	0.404842	0.973103	11080	2	10	-0.0219638	0.00387217	1.41023e-08	0
chr13::1	69681983	70681983	PCSK9_females_treated		rs9572201:70181983:G:A	13	70181983	A	G	0.194829	0.988889	1753	5	0	-0.0446459	0.00901015	7.15859e-07	0.189794
chr14::1	99528474	100528474	PCSK9_free		rs80071266:100028474:C:T	14	100028474	T	C	0.0107667	0.810505	2761	2	1	-0.184967	0.0329315	1.9244e-08	0.68521
chr16::1	71601525	72601525	PCSK9_free		rs34042070:72101525:C:G	16	72101525	G	C	0.203573	0.968691	14825	2	5	0.0228817	0.00427102	8.4336e-08	0
chr18::1	72935412	73935412	PCSK9_males_treated		rs58754178:73435412:AC:A	18	73435412	A	AC	0.0313062	0.990955	1710	3	1	0.158746	0.0320366	7.36877e-07	0.373362
chr19::1	18888500	19888500	PCSK9_free	PCSK9_females | PCSK9_females_free	rs8107974:19388500:A:T	19	19388500	T	A	0.0868594	0.974594	14825	2	65	-0.0403473	0.00615863	5.76169e-11	0.445416
chr21::1	40282503	41282503	PCSK9_males_free		rs140588367:40782503:T:A	21	40782503	A	T	0.0120678	0.863054	3390	3	0	-0.17134	0.0333002	2.77959e-07	0.599636

## Sheet: TableS4a
markername	cyto	chr	pos	effect_allele	other_allele	tagger	r2_tagger	tagsnp	nearestgenes	gene_biotype	nearestgene	CADD_scaled	corinfo_gwas2	cisgene	transgene	KEGG	toppheno	topmaf	topeaf	topinfo	topn	numberStudies	beta_PCSK9_females_free	se_PCSK9_females_free	logp_PCSK9_females_free	I2_PCSK9_females_free	beta_PCSK9_females_treated	se_PCSK9_females_treated	logp_PCSK9_females_treated	I2_PCSK9_females_treated	beta_PCSK9_males_free	se_PCSK9_males_free	logp_PCSK9_males_free	I2_PCSK9_males_free	beta_PCSK9_males_treated	se_PCSK9_males_treated	logp_PCSK9_males_treated	I2_PCSK9_males_treated	beta_PCSK9_females	se_PCSK9_females	logp_PCSK9_females	I2_PCSK9_females	beta_PCSK9_free	se_PCSK9_free	logp_PCSK9_free	I2_PCSK9_free	beta_PCSK9_males	se_PCSK9_males	logp_PCSK9_males
rs11591147:55505647:G:T	1p32.3	1	55505647	T	G	rs11591147:55505647:G:T	1	TRUE	PCSK9 (0 kb, exon/Missense/MODERATE | exon/Coding sequence/MODIFIER | near_gene/Upstream gene/MODIFIER); USP24 (26 kb); BSND (29 kb); TMEM61 (48 kb)	PCSK9:protein_coding(KNOWN); USP24:protein_coding(KNOWN); BSND:protein_coding(KNOWN); TMEM61:protein_coding(KNOWN)	PCSK9: proprotein convertase subtilisin/kexin type 9 (0 kb)	17.1	1 Plasma proprotein convertase subtilisin/kexin type 9 levels in stable coronary artery disease // 1 Low density lipoprotein cholesterol levels (on statin treatment) // 1 LDL cholesterol x physical activity interaction (2df test) // 1 Cardiovascular disease // 1 Apolipoprotein B levels // 1 LDL cholesterol levels // 1 Serum metabolite levels (CMS) // 1 Serum metabolite levels // 1 Apolipoprotein …	TMEM59			PCSK9_free	0.0152915	0.0152915	0.92352	14494	2	-0.364473	0.0209657	67.0036	0.741118	-0.256494	0.0374456	11.1301	0.731822	-0.378718	0.020117	78.2904	0.720049	-0.316529	0.0315397	22.9399	0.851695	-0.338702	0.0183227	75.5688	0.84204	-0.37189	0.0145297	143.768	0	-0.360734	0.0169656	99.5929
rs693668:55521109:G:A	1p32.3	1	55521109	A	G	rs693668:55521109:G:A	1	TRUE	PCSK9 (0 kb, intron/Intron/MODIFIER | nc-RNA/Non coding transcript/MODIFIER | near_gene/Downstream gene/MODIFIER); USP24 (11 kb); BSND (45 kb); TMEM61 (63 kb)	PCSK9:protein_coding(KNOWN); USP24:protein_coding(KNOWN); BSND:protein_coding(KNOWN); TMEM61:protein_coding(KNOWN)	PCSK9: proprotein convertase subtilisin/kexin type 9 (0 kb)	0.259	1 Apolipoprotein B levels // 1 LDL cholesterol levels // 1 Serum levels of protein PCSK9 // 1 High-density lipoprotein levels (MTAG) // 1 Low-density lipoprotein levels (MTAG) // 1 Ratio of apolipoprotein B to apolipoprotein A1 levels // 1 Free cholesterol levels in IDL // 1 Triglycerides to total lipids ratio in IDL // 1 Free cholesterol to total lipids ratio in large HDL // 1 Cholesterol to tot…	BSND | DHCR24 | PCSK9 | USP24	KLHL24		PCSK9_males	0.366889	0.633111	0.95874	11080	2	0.0326984	0.0050755	9.92815	0.496013	0.0225275	0.00752982	2.56247	0	0.0565482	0.00493783	29.6397	0.578778	0.0428822	0.00665056	9.9435	0	0.0295209	0.00421541	11.6017	0.202889	0.0449511	0.00354271	36.1852	0.911846	0.0516918	0.00396561	38.1079
rs472495:55521313:G:T	1p32.3	1	55521313	T	G	rs693668:55521109:G:A	1	FALSE	PCSK9 (0 kb, intron/Intron/MODIFIER | nc-RNA/Non coding transcript/MODIFIER | near_gene/Downstream gene/MODIFIER); USP24 (11 kb); BSND (45 kb); TMEM61 (63 kb)	PCSK9:protein_coding(KNOWN); USP24:protein_coding(KNOWN); BSND:protein_coding(KNOWN); TMEM61:protein_coding(KNOWN)	PCSK9: proprotein convertase subtilisin/kexin type 9 (0 kb)	2.388	1 Apolipoprotein B levels // 1 LDL cholesterol levels // 1 Serum levels of protein PCSK9 // 1 High-density lipoprotein levels (MTAG) // 1 Low-density lipoprotein levels (MTAG) // 1 Ratio of apolipoprotein B to apolipoprotein A1 levels // 1 Free cholesterol levels in IDL // 1 Triglycerides to total lipids ratio in IDL // 1 Free cholesterol to total lipids ratio in large HDL // 1 Cholesterol to tot…	BSND | DHCR24 | PCSK9 | USP24	KLHL24		PCSK9_males	0.367526	0.632474	0.952226	11080	2	0.0327374	0.00508322	9.922	0.493922	0.0230615	0.00753784	2.65917	0	0.0565377	0.00494615	29.5321	0.578494	0.0427885	0.00665092	9.90226	0	0.0297127	0.00422122	11.7129	0.117117	0.0449628	0.0035484	36.0906	0.911196	0.0516415	0.00396999	37.954
rs72660594:55636240:T:C	1p32.3	1	55636240	C	T	rs11591147:55505647:G:T	0.116776	FALSE	USP24 (0 kb, intron/Intron/MODIFIER); GYG1P3 (52 kb); MIR4422 (55 kb); PCSK9 (110 kb)	USP24:protein_coding(KNOWN); GYG1P3:pseudogene(KNOWN); MIR4422:miRNA(KNOWN); PCSK9:protein_coding(KNOWN)	USP24: ubiquitin specific peptidase 24 (0 kb)	1.849	1 Apolipoprotein B levels // 1 Total cholesterol levels // 1 Low density lipoprotein cholesterol levels // 0.742 Total cholesterol levels x fish oil supplementation interaction (2df) // 0.742 LDL levels x fish oil supplementation interaction (2df) // 0.401 Cholesterol, total // 0.401 Blood protein levels // 0.401 Free cholesterol levels in large LDL	MRPL37			PCSK9_free	0.0139982	0.0139982	0.886272	14825	2	-0.16786	0.0198428	16.5745	0	-0.081274	0.0321467	1.94079	0	-0.182682	0.0201402	18.9228	0.425747	-0.185504	0.0307309	8.80372	0.467569	-0.143972	0.0169121	16.7712	0.809641	-0.175161	0.0141492	34.4756	0	-0.18353	0.0168498	26.9008
rs1165287:55520212:G:A	1p32.3	1	55520212	A	G	rs693668:55521109:G:A	0.964771	FALSE	PCSK9 (0 kb, intron/Intron/MODIFIER | nc-RNA/Non coding transcript/MODIFIER | near_gene/Downstream gene/MODIFIER); USP24 (12 kb); BSND (44 kb); TMEM61 (62 kb)	PCSK9:protein_coding(KNOWN); USP24:protein_coding(KNOWN); BSND:protein_coding(KNOWN); TMEM61:protein_coding(KNOWN)	PCSK9: proprotein convertase subtilisin/kexin type 9 (0 kb)	2.81	0.996 Free cholesterol to total lipids ratio in IDL // 0.996 Cholesterol to total lipids ratio in small HDL // 0.996 Triglycerides to total lipids ratio in small LDL // 0.965 Apolipoprotein B levels // 0.965 LDL cholesterol levels // 0.965 Serum levels of protein PCSK9 // 0.965 High-density lipoprotein levels (MTAG) // 0.965 Low-density lipoprotein levels (MTAG) // 0.965 Ratio of apolipoprotein B…	BSND | DHCR24 | PCSK9 | USP24	KLHL24		PCSK9_males	0.38017	0.61983	0.940466	11080	2	0.0296362	0.00508689	8.24377	0.614343	0.0207353	0.00748088	2.25921	0	0.0548923	0.00495606	27.7879	0.584611	0.0372243	0.00661043	7.74287	0.0408082	0.0268219	0.00421325	9.71258	0	0.0425932	0.0035533	32.4026	0.920926	0.0485347	0.00396641	33.6976
rs471705:55521242:T:G	1p32.3	1	55521242	G	T	rs693668:55521109:G:A	0.960655	FALSE	PCSK9 (0 kb, intron/Intron/MODIFIER | nc-RNA/Non coding transcript/MODIFIER | near_gene/Downstream gene/MODIFIER); USP24 (11 kb); BSND (45 kb); TMEM61 (63 kb)	PCSK9:protein_coding(KNOWN); USP24:protein_coding(KNOWN); BSND:protein_coding(KNOWN); TMEM61:protein_coding(KNOWN)	PCSK9: proprotein convertase subtilisin/kexin type 9 (0 kb)	7.317	1 Free cholesterol to total lipids ratio in IDL // 1 Cholesterol to total lipids ratio in small HDL // 1 Triglycerides to total lipids ratio in small LDL // 0.961 Apolipoprotein B levels // 0.961 LDL cholesterol levels // 0.961 Serum levels of protein PCSK9 // 0.961 High-density lipoprotein levels (MTAG) // 0.961 Low-density lipoprotein levels (MTAG) // 0.961 Ratio of apolipoprotein B to apolipop…	BSND | DHCR24 | PCSK9 | USP24	KLHL24		PCSK9_males	0.380453	0.619547	0.946534	11080	2	0.0299686	0.00506725	8.47478	0.601485	0.0213423	0.00745427	2.38268	0	0.0542667	0.00494079	27.3435	0.587584	0.0372905	0.0066051	7.77926	0.0234263	0.0272422	0.00419738	10.0674	0	0.0424246	0.003541	32.3705	0.915162	0.0481759	0.00395743	33.3621
rs553741:55520408:G:C	1p32.3	1	55520408	C	G	rs693668:55521109:G:A	0.852202	FALSE	PCSK9 (0 kb, intron/Intron/MODIFIER | nc-RNA/Non coding transcript/MODIFIER | near_gene/Downstream gene/MODIFIER); USP24 (12 kb); BSND (44 kb); TMEM61 (62 kb)	PCSK9:protein_coding(KNOWN); USP24:protein_coding(KNOWN); BSND:protein_coding(KNOWN); TMEM61:protein_coding(KNOWN)	PCSK9: proprotein convertase subtilisin/kexin type 9 (0 kb)	0.669	1 LDL cholesterol levels x short total sleep time interaction (2df test) // 0.878 Free cholesterol to total lipids ratio in IDL // 0.878 Cholesterol to total lipids ratio in small HDL // 0.878 Triglycerides to total lipids ratio in small LDL // 0.852 Apolipoprotein B levels // 0.852 LDL cholesterol levels // 0.852 Serum levels of protein PCSK9 // 0.852 High-density lipoprotein levels (MTAG) // 0.…	BSND | DHCR24 | PCSK9 | USP24	KLHL24		PCSK9_males	0.369894	0.630106	0.936056	11080	2	0.029493	0.00512731	8.05152	0.645255	0.0222997	0.0075283	2.52086	0.15185	0.0536732	0.00498863	26.2744	0.548575	0.0387959	0.00665274	8.25541	0.0477812	0.0272136	0.00424458	9.84118	0	0.0419145	0.00357902	30.972	0.912473	0.0483186	0.00399223	32.9893
rs11206510:55496039:T:C	1p32.3	1	55496039	C	T	rs11206510:55496039:T:C	1	TRUE	PCSK9 (9.2 kb); BSND (19 kb); USP24 (36 kb); TMEM61 (38 kb)	PCSK9:protein_coding(KNOWN); BSND:protein_coding(KNOWN); USP24:protein_coding(KNOWN); TMEM61:protein_coding(KNOWN)	PCSK9: proprotein convertase subtilisin/kexin type 9 (9.2 kb)	0.073	1 Coronary artery disease // 1 Coronary heart disease // 1 LDL cholesterol // 1 Myocardial infarction (early onset) // 1 Low density lipoprotein cholesterol levels // 1 Myocardial infarction // 1 Apolipoprotein B levels // 1 PCSK9 levels // 1 Total cholesterol levels // 0.767 Carotid intima media thickness x smoking interaction // 0.582 LDL cholesterol levels x long total sleep time interaction (…	BSND | C1orf83 | DHCR24 | PCSK9 | TTC4			PCSK9_free	0.190106	0.190106	0.982636	14825	2	-0.0589339	0.00631877	19.9679	0.363065	-0.0448195	0.00972763	5.38781	0	-0.0455818	0.00594564	13.7538	0	-0.0503744	0.00822123	9.03757	0.435039	-0.0547457	0.00530745	24.2196	0.324585	-0.051852	0.00433427	32.2476	0.577754	-0.0472276	0.00481907	21.95
rs521662:55519238:C:T	1p32.3	1	55519238	T	C	rs693668:55521109:G:A	0.771838	FALSE	PCSK9 (0 kb, intron/Intron/MODIFIER | nc-RNA/Non coding transcript/MODIFIER | near_gene/Downstream gene/MODIFIER); USP24 (13 kb); BSND (43 kb); TMEM61 (61 kb)	PCSK9:protein_coding(KNOWN); USP24:protein_coding(KNOWN); BSND:protein_coding(KNOWN); TMEM61:protein_coding(KNOWN)	PCSK9: proprotein convertase subtilisin/kexin type 9 (0 kb)	2.852	0.927 Total cholesterol levels // 0.772 Apolipoprotein B levels // 0.772 LDL cholesterol levels // 0.772 Serum levels of protein PCSK9 // 0.772 High-density lipoprotein levels (MTAG) // 0.772 Low-density lipoprotein levels (MTAG) // 0.772 Ratio of apolipoprotein B to apolipoprotein A1 levels // 0.772 Free cholesterol levels in IDL // 0.772 Triglycerides to total lipids ratio in IDL // 0.772 Free …	BSND | PCSK9 | USP24			PCSK9_males	0.324496	0.675504	0.932265	11080	2	0.0298277	0.00523167	7.9239	0.619359	0.0166187	0.0078957	1.45555	0	0.0533567	0.00516592	24.2834	0.578191	0.0390434	0.00690233	7.81102	0	0.0257978	0.00436816	8.45518	0.485823	0.041741	0.00367952	29.1192	0.902356	0.0482177	0.00413695	30.6634
rs639750:55519015:G:T	1p32.3	1	55519015	T	G	rs693668:55521109:G:A	0.721094	FALSE	PCSK9 (0 kb, intron/Intron/MODIFIER | nc-RNA/Non coding transcript/MODIFIER | near_gene/Downstream gene/MODIFIER); USP24 (13 kb); BSND (42 kb); TMEM61 (61 kb)	PCSK9:protein_coding(KNOWN); USP24:protein_coding(KNOWN); BSND:protein_coding(KNOWN); TMEM61:protein_coding(KNOWN)	PCSK9: proprotein convertase subtilisin/kexin type 9 (0 kb)	5.709	1 Total cholesterol levels // 0.738 Phospholipids to total lipids ratio in very large VLDL // 0.721 Apolipoprotein B levels // 0.721 LDL cholesterol levels // 0.721 Serum levels of protein PCSK9 // 0.721 High-density lipoprotein levels (MTAG) // 0.721 Low-density lipoprotein levels (MTAG) // 0.721 Ratio of apolipoprotein B to apolipoprotein A1 levels // 0.721 Free cholesterol levels in IDL // 0.7…	BSND | PCSK9 | USP24			PCSK9_males	0.341582	0.658418	0.935356	11080	2	0.0294366	0.00519204	7.84408	0.558308	0.0161568	0.00779333	1.42283	0.16115	0.0527829	0.00507477	24.6093	0.477881	0.036	0.00679799	6.92674	0	0.0253543	0.00432785	8.33065	0.50274	0.0413764	0.00363272	29.347	0.903292	0.0467771	0.0040677	29.874
rs499883:55519174:G:A	1p32.3	1	55519174	A	G	rs693668:55521109:G:A	0.550305	FALSE	PCSK9 (0 kb, intron/Intron/MODIFIER | nc-RNA/Non coding transcript/MODIFIER | near_gene/Downstream gene/MODIFIER); USP24 (13 kb); BSND (43 kb); TMEM61 (61 kb)	PCSK9:protein_coding(KNOWN); USP24:protein_coding(KNOWN); BSND:protein_coding(KNOWN); TMEM61:protein_coding(KNOWN)	PCSK9: proprotein convertase subtilisin/kexin type 9 (0 kb)	4.657	1 Phospholipids to total lipids ratio in very large VLDL // 0.738 Total cholesterol levels // 0.55 Apolipoprotein B levels // 0.55 LDL cholesterol levels // 0.55 Serum levels of protein PCSK9 // 0.55 High-density lipoprotein levels (MTAG) // 0.55 Low-density lipoprotein levels (MTAG) // 0.55 Ratio of apolipoprotein B to apolipoprotein A1 levels // 0.55 Free cholesterol levels in IDL // 0.55 Trigl…	BSND | PCSK9 | USP24			PCSK9_males	0.401931	0.598069	0.901484	11080	2	0.0285424	0.00517953	7.44276	0.555879	0.0122088	0.00758121	0.971356	0	0.0532845	0.00503782	25.4294	0.421549	0.0322477	0.00671632	5.80488	0.488422	0.0233446	0.00428355	7.29768	0.684008					0.0457101	0.00403116	29.0713
rs2495477:55518467:A:G	1p32.3	1	55518467	G	A	rs693668:55521109:G:A	0.683489	FALSE	PCSK9 (0 kb, intron/Splice region/LOW | intron/Intron/MODIFIER | nc-RNA/Non coding transcript/MODIFIER | near_gene/Downstream gene/MODIFIER); USP24 (14 kb); BSND (42 kb); TMEM61 (60 kb)	PCSK9:protein_coding(KNOWN); USP24:protein_coding(KNOWN); BSND:protein_coding(KNOWN); TMEM61:protein_coding(KNOWN)	PCSK9: proprotein convertase subtilisin/kexin type 9 (0 kb)	14.66	1 LDL cholesterol levels x long total sleep time interaction (2df test) // 1 Serum metabolite levels (CMS) // 1 Serum metabolite levels // 1 Total cholesterol levels // 1 Low density lipoprotein cholesterol levels // 1 PCSK9 levels // 0.683 Apolipoprotein B levels // 0.683 LDL cholesterol levels // 0.683 Serum levels of protein PCSK9 // 0.683 High-density lipoprotein levels (MTAG) // 0.683 Low-de…	BSND | PCSK9 | USP24			PCSK9_free	0.41851	0.41851	0.947586	14825	2	-0.02915	0.00504663	8.11468	0	-0.01605	0.00751318	1.48989	0	-0.0496433	0.00488968	23.4875	0.645683	-0.0309325	0.00658655	5.57782	0	-0.0250771	0.00419599	8.64222	0.52266	-0.0397203	0.00351513	28.8977	0.882428	-0.0429953	0.00392712	27.1651
rs11588151:55487648:A:G	1p32.3	1	55487648	G	A	rs11206510:55496039:T:C	0.766783	FALSE	BSND (11 kb); PCSK9 (18 kb); TMEM61 (30 kb); USP24 (44 kb)	BSND:protein_coding(KNOWN); PCSK9:protein_coding(KNOWN); TMEM61:protein_coding(KNOWN); USP24:protein_coding(KNOWN)	BSND: Bartter syndrome, infantile, with sensorineural deafness (Barttin) (11 kb)	4.877	1 Carotid intima media thickness x smoking interaction // 0.767 Coronary artery disease // 0.767 Coronary heart disease // 0.767 LDL cholesterol // 0.767 Myocardial infarction (early onset) // 0.767 Low density lipoprotein cholesterol levels // 0.767 Myocardial infarction // 0.767 Apolipoprotein B levels // 0.767 PCSK9 levels // 0.767 Total cholesterol levels // 0.69 Low-density lipoprotein level…	BSND | C1orf83 | DHCR24 | PCSK9 | TTC4			PCSK9_free	0.198223	0.198223	0.949688	14825	2	-0.0526797	0.0062916	16.2579	0.526364	-0.0429396	0.00949752	5.2076	0	-0.0438001	0.00591306	12.8866	0	-0.0425268	0.00797653	6.998	0.352288	-0.049709	0.00525351	20.5203	0	-0.0479648	0.00431291	27.9989	0.0545204	-0.0433485	0.00475146	19.1368
rs12748266:55494017:T:C	1p32.3	1	55494017	C	T	rs11206510:55496039:T:C	0.782152	FALSE	PCSK9 (11 kb); BSND (17 kb); TMEM61 (36 kb); USP24 (38 kb)	PCSK9:protein_coding(KNOWN); BSND:protein_coding(KNOWN); TMEM61:protein_coding(KNOWN); USP24:protein_coding(KNOWN)	PCSK9: proprotein convertase subtilisin/kexin type 9 (11 kb)	1.771	0.915 Carotid intima media thickness x smoking interaction // 0.782 Coronary artery disease // 0.782 Coronary heart disease // 0.782 LDL cholesterol // 0.782 Myocardial infarction (early onset) // 0.782 Low density lipoprotein cholesterol levels // 0.782 Myocardial infarction // 0.782 Apolipoprotein B levels // 0.782 PCSK9 levels // 0.782 Total cholesterol levels // 0.697 LDL cholesterol levels x…	BSND | C1orf83 | DHCR24 | PCSK9 | TTC4			PCSK9_free	0.206281	0.206281	0.964442	14825	2	-0.0548326	0.00615967	18.266	0.433685	-0.0427598	0.00934188	5.32297	0	-0.0397307	0.00582076	11.0584	0	-0.0432506	0.00789299	7.35937	0.115287	-0.0511743	0.00515066	22.5354	0.140925	-0.0468548	0.00423471	27.7191	0.685081	-0.0409706	0.00468591	17.6459
rs494198:55518528:C:A	1p32.3	1	55518528	A	C	rs693668:55521109:G:A	0.630539	FALSE	PCSK9 (0 kb, intron/Intron/MODIFIER | nc-RNA/Non coding transcript/MODIFIER | near_gene/Downstream gene/MODIFIER); USP24 (14 kb); BSND (42 kb); TMEM61 (61 kb)	PCSK9:protein_coding(KNOWN); USP24:protein_coding(KNOWN); BSND:protein_coding(KNOWN); TMEM61:protein_coding(KNOWN)	PCSK9: proprotein convertase subtilisin/kexin type 9 (0 kb)	2.432	0.884 Total cholesterol levels // 0.651 Phospholipids to total lipids ratio in very large VLDL // 0.636 LDL cholesterol levels x long total sleep time interaction (2df test) // 0.636 Serum metabolite levels (CMS) // 0.636 Serum metabolite levels // 0.636 Low density lipoprotein cholesterol levels // 0.636 PCSK9 levels // 0.631 Apolipoprotein B levels // 0.631 LDL cholesterol levels // 0.631 Serum…	BSND | PCSK9 | USP24			PCSK9_males	0.362683	0.637317	0.931353	11080	2	0.0285842	0.00514104	7.56883	0.465158	0.0143377	0.00778274	1.18861	0.349362	0.0472958	0.00501809	20.3592	0.513796	0.0349031	0.00671249	6.70208	0	0.0242562	0.0042965	7.78377	0.571343	0.0381664	0.00359453	25.6231	0.852591	0.0428529	0.00402021	25.7995
rs2479413:55518682:C:T	1p32.3	1	55518682	T	C	rs693668:55521109:G:A	0.484921	FALSE	PCSK9 (0 kb, intron/Intron/MODIFIER | nc-RNA/Non coding transcript/MODIFIER | near_gene/Downstream gene/MODIFIER); USP24 (13 kb); BSND (42 kb); TMEM61 (61 kb)	PCSK9:protein_coding(KNOWN); USP24:protein_coding(KNOWN); BSND:protein_coding(KNOWN); TMEM61:protein_coding(KNOWN)	PCSK9: proprotein convertase subtilisin/kexin type 9 (0 kb)	4.528	0.702 Total cholesterol levels // 0.52 Free cholesterol to total lipids ratio in IDL // 0.52 Cholesterol to total lipids ratio in small HDL // 0.52 Triglycerides to total lipids ratio in small LDL // 0.51 Phospholipids to total lipids ratio in very large VLDL // 0.485 Apolipoprotein B levels // 0.485 LDL cholesterol levels // 0.485 Serum levels of protein PCSK9 // 0.485 High-density lipoprotein l…	BSND | PCSK9 | USP24			PCSK9_males	0.352655	0.352655	0.91999	11080	2	-0.0227339	0.00515577	4.98343	0.662735	-0.00913652	0.00772929	0.628413	0.535916	-0.0510831	0.00512083	22.6949	0.673331	-0.0302923	0.00677654	5.10633	0	-0.0185468	0.00429598	4.80159	0.533104	-0.0370049	0.00363687	23.611	0.934296	-0.0435261	0.00408659	25.7584
rs2479409:55504650:G:A	1p32.3	1	55504650	A	G	rs2479409:55504650:G:A	1	TRUE	PCSK9 (0.57 kb, near_gene/Upstream gene/MODIFIER); USP24 (27 kb); BSND (28 kb); TMEM61 (47 kb)	PCSK9:protein_coding(KNOWN); USP24:protein_coding(KNOWN); BSND:protein_coding(KNOWN); TMEM61:protein_coding(KNOWN)	PCSK9: proprotein convertase subtilisin/kexin type 9 (0.57 kb)	5.045	1 Plasma proprotein convertase subtilisin/kexin type 9 levels in stable coronary artery disease // 1 LDL cholesterol levels // 1 LDL cholesterol // 1 Cholesterol, total // 1 Total cholesterol levels // 1 Low density lipoprotein cholesterol levels // 0.615 LDL cholesterol levels x long total sleep time interaction (2df test) // 0.615 LDL cholesterol levels x short total sleep time interaction (2df…	PCSK9			PCSK9_free	0.337049	0.662951	0.908068	14825	2	-0.0401209	0.00536307	13.1352	0.642745	-0.0247715	0.00786896	2.78546	0	-0.0396645	0.00524591	13.3968	0	-0.0383472	0.00678468	7.79351	0.0310331	-0.0352524	0.00443877	14.7014	0.615104	-0.0398877	0.00375384	25.6455	0	-0.0391716	0.00415114	20.4132
rs12117661:55487346:C:G	1p32.3	1	55487346	G	C	rs11206510:55496039:T:C	0.53222	FALSE	BSND (11 kb); PCSK9 (18 kb); TMEM61 (29 kb); USP24 (45 kb)	BSND:protein_coding(KNOWN); PCSK9:protein_coding(KNOWN); TMEM61:protein_coding(KNOWN); USP24:protein_coding(KNOWN)	BSND: Bartter syndrome, infantile, with sensorineural deafness (Barttin) (11 kb)	6.67	1 Total cholesterol levels // 1 Low density lipoprotein cholesterol levels // 1 PCSK9 levels // 0.971 Coronary artery disease // 0.971 Low-density lipoprotein levels (MTAG) // 0.971 Linoleic acid levels // 0.971 Total omega-6 fatty acid levels // 0.878 LDL cholesterol levels x long total sleep time interaction (2df test) // 0.878 LDL cholesterol levels x short total sleep time interaction (2df te…	BSND | C1orf83 | DHCR24 | PCSK9 | TTC4			PCSK9_free	0.242438	0.242438	0.936355	14825	2	-0.0446322	0.00591887	13.3361	0.583382	-0.040271	0.00865399	5.48415	0.13653	-0.0417866	0.00561281	13.0032	0.0706827	-0.0390326	0.00750754	6.6865	0.0263469	-0.0432423	0.00489331	18.0075	0	-0.0431339	0.00407669	25.4341	0	-0.0407992	0.00449657	18.9375
rs12747477:55448248:G:A	1p32.3	1	55448248	A	G	rs11591147:55505647:G:T	0.291506	FALSE	TMEM61 (0 kb, intron/Intron/MODIFIER); RP11-12C17.2 (0 kb, intron/Intron/MODIFIER | nc-RNA/Non coding transcript/MODIFIER); BSND (16 kb); PCSK9 (57 kb)	TMEM61:protein_coding(KNOWN); RP11-12C17.2:antisense(KNOWN); BSND:protein_coding(KNOWN); PCSK9:protein_coding(KNOWN)	TMEM61: transmembrane protein 61 (0 kb)	0.893	0.423 LDL (weighted GWA) // 0.423 LDL (standard GWA)	TMEM59 | USP24			PCSK9_free	0.0105171	0.0105171	0.851632	3860	2	-0.256184	0.0487233	6.8366	0	-0.21947	0.0504746	4.86231	0	-0.323638	0.0349864	19.6354	0					-0.238475	0.0351119	10.956	0	-0.30069	0.0284418	25.4023	0.209236	-0.323638	0.0350009	19.6348
rs634272:55520265:T:C	1p32.3	1	55520265	C	T	rs693668:55521109:G:A	0.696215	FALSE	PCSK9 (0 kb, intron/Intron/MODIFIER | nc-RNA/Non coding transcript/MODIFIER | near_gene/Downstream gene/MODIFIER); USP24 (12 kb); BSND (44 kb); TMEM61 (62 kb)	PCSK9:protein_coding(KNOWN); USP24:protein_coding(KNOWN); BSND:protein_coding(KNOWN); TMEM61:protein_coding(KNOWN)	PCSK9: proprotein convertase subtilisin/kexin type 9 (0 kb)	0.203	0.821 Total cholesterol levels // 0.696 Apolipoprotein B levels // 0.696 LDL cholesterol levels // 0.696 Serum levels of protein PCSK9 // 0.696 High-density lipoprotein levels (MTAG) // 0.696 Low-density lipoprotein levels (MTAG) // 0.696 Ratio of apolipoprotein B to apolipoprotein A1 levels // 0.696 Free cholesterol levels in IDL // 0.696 Triglycerides to total lipids ratio in IDL // 0.696 Free …	BSND | PCSK9 | USP24			PCSK9_males	0.279166	0.720834	0.936679	11080	2	0.0281322	0.00545937	6.58995	0.630007	0.0192775	0.00820107	1.73201	0.0164087	0.0501822	0.00536392	20.0809	0.508029	0.0364309	0.00725268	6.29803	0	0.0254132	0.00455179	7.62681	0	0.0393516	0.00382994	24.0533	0.879523	0.0453201	0.00431377	25.088
rs34232196:55489542:C:T	1p32.3	1	55489542	T	C	rs11206510:55496039:T:C	0.544095	FALSE	BSND (13 kb); PCSK9 (16 kb); TMEM61 (32 kb); USP24 (42 kb)	BSND:protein_coding(KNOWN); PCSK9:protein_coding(KNOWN); TMEM61:protein_coding(KNOWN); USP24:protein_coding(KNOWN)	BSND: Bartter syndrome, infantile, with sensorineural deafness (Barttin) (13 kb)	3.068	1 Coronary artery disease // 1 Low-density lipoprotein levels (MTAG) // 1 Linoleic acid levels // 1 Total omega-6 fatty acid levels // 0.971 Total cholesterol levels // 0.971 Low density lipoprotein cholesterol levels // 0.971 PCSK9 levels // 0.905 LDL cholesterol levels x long total sleep time interaction (2df test) // 0.905 LDL cholesterol levels x short total sleep time interaction (2df test) …	BSND | C1orf83 | DHCR24 | PCSK9 | TTC4			PCSK9_free	0.24249	0.24249	0.937044	14825	2	-0.0439292	0.00592249	12.9292	0.618077	-0.0413599	0.00867712	5.72509	0.205008	-0.0416754	0.00560017	12.9927	0.0570075	-0.0392667	0.00748617	6.79448	0.0147395	-0.0431127	0.00489951	17.8615	0	-0.0427393	0.00407302	25.0312	0	-0.0408111	0.00448548	19.0377
rs287230:55660292:G:C	1p32.3	1	55660292	C	G	rs693668:55521109:G:A	0.194933	FALSE	USP24 (0 kb, intron/Intron/MODIFIER); GYG1P3 (28 kb); MIR4422 (31 kb); PCSK9 (130 kb)	USP24:protein_coding(KNOWN); GYG1P3:pseudogene(KNOWN); MIR4422:miRNA(KNOWN); PCSK9:protein_coding(KNOWN)	USP24: ubiquitin specific peptidase 24 (0 kb)	0.302	1 Total cholesterol levels // 1 Low density lipoprotein cholesterol levels // 0.944 LDL cholesterol levels // 0.623 Apolipoprotein B levels // 0.623 PCSK9 levels // 0.57 LDL cholesterol levels x short total sleep time interaction (2df test) // 0.547 LDL cholesterol levels x long total sleep time interaction (2df test)	PCSK9 | TMEM61 | USP24			PCSK9_free	0.147761	0.147761	0.968261	14825	2	-0.033625	0.00692106	5.92255	0.0941417	-0.0395808	0.0103327	3.89938	0.457603	-0.062752	0.00673786	19.9057	0	-0.0385011	0.009177	4.56306	0	-0.0354696	0.00575949	9.13387	0	-0.0485791	0.00483259	23.0628	0.890026	-0.054258	0.00543263	22.7582
rs287227:55656075:G:T	1p32.3	1	55656075	T	G	rs693668:55521109:G:A	0.194933	FALSE	USP24 (0 kb, intron/Intron/MODIFIER); GYG1P3 (32 kb); MIR4422 (35 kb); PCSK9 (130 kb)	USP24:protein_coding(KNOWN); GYG1P3:pseudogene(KNOWN); MIR4422:miRNA(KNOWN); PCSK9:protein_coding(KNOWN)	USP24: ubiquitin specific peptidase 24 (0 kb)	1.23	1 Total cholesterol levels // 1 Low density lipoprotein cholesterol levels // 0.944 LDL cholesterol levels // 0.623 Apolipoprotein B levels // 0.623 PCSK9 levels // 0.57 LDL cholesterol levels x short total sleep time interaction (2df test) // 0.547 LDL cholesterol levels x long total sleep time interaction (2df test)	PCSK9 | TMEM61 | USP24			PCSK9_free	0.1478	0.1478	0.970082	14825	2	-0.0331899	0.00691537	5.79402	0.0157653	-0.0406996	0.0103012	4.11519	0.483612	-0.0628813	0.0067341	20.0054	0	-0.038782	0.00915987	4.63706	0	-0.0355229	0.00575077	9.18493	0	-0.0484298	0.00482927	22.9574	0.894314	-0.054426	0.0054271	22.9388
rs2479410:55505861:G:A	1p32.3	1	55505861	A	G	rs11206510:55496039:T:C	0.106693	FALSE	PCSK9 (0 kb, intron/Intron/MODIFIER | near_gene/Upstream gene/MODIFIER); USP24 (26 kb); BSND (29 kb); TMEM61 (48 kb)	PCSK9:protein_coding(KNOWN); USP24:protein_coding(KNOWN); BSND:protein_coding(KNOWN); TMEM61:protein_coding(KNOWN)	PCSK9: proprotein convertase subtilisin/kexin type 9 (0 kb)	9.584	0.665 Apolipoprotein B levels // 0.665 Total cholesterol levels // 0.665 Low density lipoprotein cholesterol levels // 0.647 Concentration of VLDL particles (UKB data field 23428)	DHCR24 | PCSK9 | USP24			PCSK9_males	0.342743	0.342743	0.879429	11080	2	-0.0406451	0.00551731	12.7627	0.728381	-0.0332793	0.00789634	4.6078	0	-0.0350643	0.00524818	10.6256	0	-0.0536501	0.00692375	14.0266	0.105814	-0.0382287	0.00452992	16.4955	0	-0.0377153	0.00380629	22.4146	0	-0.0418463	0.00418353	22.8322
rs6676563:55652983:G:T	1p32.3	1	55652983	T	G	rs693668:55521109:G:A	0.508984	FALSE	USP24 (0 kb, intron/Intron/MODIFIER); GYG1P3 (35 kb); MIR4422 (38 kb); PCSK9 (120 kb)	USP24:protein_coding(KNOWN); GYG1P3:pseudogene(KNOWN); MIR4422:miRNA(KNOWN); PCSK9:protein_coding(KNOWN)	USP24: ubiquitin specific peptidase 24 (0 kb)	3.946	0.538 Free cholesterol to total lipids ratio in IDL // 0.538 Cholesterol to total lipids ratio in small HDL // 0.538 Triglycerides to total lipids ratio in small LDL // 0.509 Apolipoprotein B levels // 0.509 LDL cholesterol levels // 0.509 Serum levels of protein PCSK9 // 0.509 High-density lipoprotein levels (MTAG) // 0.509 Low-density lipoprotein levels (MTAG) // 0.509 Ratio of apolipoprotein B…	BSND | DHCR24 | PCSK9 | TTC4 | USP24	BBX | KLHL24 | MLF1 | MUC19 | PARP8 | TSPAN31		PCSK9_males	0.380076	0.619924	0.978329	11080	2	0.0153398	0.0050644	2.60821	0.606639	0.0162292	0.00738999	1.55258	0	0.0426827	0.00487392	17.7137	0.726992	0.0326028	0.00654168	6.19906	0.240789	0.015624	0.00418424	3.72479	0	0.0295351	0.00351521	16.3746	0.933921	0.0390846	0.00390943	22.804
rs7536204:55666477:C:A	1p32.3	1	55666477	A	C	rs693668:55521109:G:A	0.510292	FALSE	USP24 (0 kb, intron/Intron/MODIFIER); GYG1P3 (22 kb); MIR4422 (25 kb); PCSK9 (140 kb)	USP24:protein_coding(KNOWN); GYG1P3:pseudogene(KNOWN); MIR4422:miRNA(KNOWN); PCSK9:protein_coding(KNOWN)	USP24: ubiquitin specific peptidase 24 (0 kb)	4.357	0.539 Free cholesterol to total lipids ratio in IDL // 0.539 Cholesterol to total lipids ratio in small HDL // 0.539 Triglycerides to total lipids ratio in small LDL // 0.51 Apolipoprotein B levels // 0.51 LDL cholesterol levels // 0.51 Serum levels of protein PCSK9 // 0.51 High-density lipoprotein levels (MTAG) // 0.51 Low-density lipoprotein levels (MTAG) // 0.51 Ratio of apolipoprotein B to ap…	BSND | DHCR24 | PCSK9 | TTC4 | USP24	BBX | KLHL24 | MLF1 | MUC19 | PARP8 | TSPAN31		PCSK9_males	0.379546	0.620454	0.97102	11080	2	0.0144371	0.00507828	2.34839	0.630196	0.0148871	0.00740814	1.35272	0	0.0424504	0.00489025	17.4212	0.753944	0.032457	0.00655629	6.12449	0.214881	0.014581	0.00419533	3.29254	0	0.028972	0.00352596	15.6964	0.936663	0.0388781	0.00392097	22.4455
rs17111503:55503448:A:G	1p32.3	1	55503448	G	A	rs2479409:55504650:G:A	0.614568	FALSE	PCSK9 (1.8 kb, near_gene/Upstream gene/MODIFIER); BSND (27 kb); USP24 (29 kb); TMEM61 (45 kb)	PCSK9:protein_coding(KNOWN); BSND:protein_coding(KNOWN); USP24:protein_coding(KNOWN); TMEM61:protein_coding(KNOWN)	PCSK9: proprotein convertase subtilisin/kexin type 9 (1.8 kb)	3.532	1 LDL cholesterol levels x long total sleep time interaction (2df test) // 1 LDL cholesterol levels x short total sleep time interaction (2df test) // 1 Total cholesterol levels // 1 Low density lipoprotein cholesterol levels // 1 Low-density lipoprotein levels (MTAG) // 1 PCSK9 levels // 0.619 LDL cholesterol levels // 0.615 Plasma proprotein convertase subtilisin/kexin type 9 levels in stable c…	PCSK9			PCSK9_free	0.241604	0.241604	0.888517	14825	2	0.0391916	0.00597034	10.2849	0.457272	0.0195074	0.00833817	1.7142	0.0641297	0.0420416	0.00580452	12.3534	0.164839	0.0376997	0.00727063	6.65619	0.276342	0.0325201	0.00486205	10.6475	0.728571	0.0406567	0.00416588	21.7763	0	0.0403515	0.00453736	18.2255
rs6663252:55630151:T:C	1p32.3	1	55630151	C	T	rs693668:55521109:G:A	0.189972	FALSE	USP24 (0 kb, intron/Intron/MODIFIER); GYG1P3 (58 kb); MIR4422 (61 kb); PCSK9 (100 kb)	USP24:protein_coding(KNOWN); GYG1P3:pseudogene(KNOWN); MIR4422:miRNA(KNOWN); PCSK9:protein_coding(KNOWN)	USP24: ubiquitin specific peptidase 24 (0 kb)	9.334	1 LDL cholesterol levels // 0.944 Total cholesterol levels // 0.944 Low density lipoprotein cholesterol levels // 0.636 PCSK9 levels // 0.58 Apolipoprotein B levels // 0.53 LDL cholesterol levels x short total sleep time interaction (2df test) // 0.508 LDL cholesterol levels x long total sleep time interaction (2df test)	PCSK9 | TMEM61 | USP24			PCSK9_free	0.15163	0.15163	0.980554	14825	2	-0.0316794	0.00683757	5.43963	0.106707	-0.0381048	0.0102594	3.69728	0.485943	-0.0606495	0.00665267	19.1126	0.138042	-0.0350508	0.00913948	3.8999	0	-0.0336556	0.00569883	8.45444	0	-0.0465614	0.00477285	21.7726	0.89156	-0.0517837	0.00538009	21.1991
rs1165226:55608005:C:T	1p32.3	1	55608005	T	C	rs693668:55521109:G:A	0.508457	FALSE	USP24 (0 kb, intron/Intron/MODIFIER); PCSK9 (77 kb); GYG1P3 (80 kb); MIR4422 (83 kb)	USP24:protein_coding(KNOWN); PCSK9:protein_coding(KNOWN); GYG1P3:pseudogene(KNOWN); MIR4422:miRNA(KNOWN)	USP24: ubiquitin specific peptidase 24 (0 kb)	3.544	0.537 Free cholesterol to total lipids ratio in IDL // 0.537 Cholesterol to total lipids ratio in small HDL // 0.537 Triglycerides to total lipids ratio in small LDL // 0.508 Apolipoprotein B levels // 0.508 LDL cholesterol levels // 0.508 Serum levels of protein PCSK9 // 0.508 High-density lipoprotein levels (MTAG) // 0.508 Low-density lipoprotein levels (MTAG) // 0.508 Ratio of apolipoprotein B…	BSND | DHCR24 | PCSK9 | TTC4 | USP24	BBX | KLHL24 | MLF1 | MUC19 | PARP8 | TSPAN31		PCSK9_males	0.381964	0.618036	0.983009	11080	2	0.0145359	0.00501641	2.42312	0.60145	0.0156989	0.00738089	1.47754	0	0.0417724	0.00484387	17.2036	0.761913	0.0307464	0.00654542	5.57384	0.179331	0.0149034	0.00415552	3.47459	0	0.0286306	0.00348793	15.6661	0.934449	0.0378707	0.00389467	21.6195
rs479910:55522141:A:G	1p32.3	1	55522141	G	A	rs693668:55521109:G:A	0.8481	FALSE	PCSK9 (0 kb, intron/Intron/MODIFIER | nc-RNA/Non coding transcript/MODIFIER | near_gene/Downstream gene/MODIFIER); USP24 (9.9 kb); BSND (46 kb); TMEM61 (64 kb)	PCSK9:protein_coding(KNOWN); USP24:protein_coding(KNOWN); BSND:protein_coding(KNOWN); TMEM61:protein_coding(KNOWN)	PCSK9: proprotein convertase subtilisin/kexin type 9 (0 kb)	4.283	0.888 Free cholesterol to total lipids ratio in IDL // 0.888 Cholesterol to total lipids ratio in small HDL // 0.888 Triglycerides to total lipids ratio in small LDL // 0.848 Apolipoprotein B levels // 0.848 LDL cholesterol levels // 0.848 Serum levels of protein PCSK9 // 0.848 High-density lipoprotein levels (MTAG) // 0.848 Low-density lipoprotein levels (MTAG) // 0.848 Ratio of apolipoprotein B…	BSND | DHCR24 | PCSK9 | USP24	KLHL24		PCSK9_free	0.392166	0.607834	0.915526	9621	2	0.0432176	0.00776991	7.57811	0.18825	0.0321178	0.0150916	1.47707	0	0.0583464	0.00730544	14.8737	0.695258	0.0478629	0.0119012	4.23442	0	0.0408919	0.0069191	8.46592	0	0.0512477	0.00532747	21.1865	0.503055	0.0554773	0.0062279	18.2827
rs1165285:55556428:T:A	1p32.3	1	55556428	A	T	rs693668:55521109:G:A	0.524043	FALSE	USP24 (0 kb, intron/Intron/MODIFIER | near_gene/Upstream gene/MODIFIER | near_gene/Downstream gene/MODIFIER); PCSK9 (26 kb); BSND (80 kb); TMEM61 (98 kb)	USP24:protein_coding(KNOWN); PCSK9:protein_coding(KNOWN); BSND:protein_coding(KNOWN); TMEM61:protein_coding(KNOWN)	USP24: ubiquitin specific peptidase 24 (0 kb)	2.7	0.554 Free cholesterol to total lipids ratio in IDL // 0.554 Cholesterol to total lipids ratio in small HDL // 0.554 Triglycerides to total lipids ratio in small LDL // 0.524 Apolipoprotein B levels // 0.524 LDL cholesterol levels // 0.524 Serum levels of protein PCSK9 // 0.524 High-density lipoprotein levels (MTAG) // 0.524 Low-density lipoprotein levels (MTAG) // 0.524 Ratio of apolipoprotein B…	BSND | DHCR24 | PCSK9 | TTC4 | USP24	BBX | KLHL24 | MLF1 | MUC19 | PARP8 | TSPAN31		PCSK9_males	0.379997	0.620003	0.973316	11080	2	0.0158279	0.00502965	2.78057	0.543091	0.015544	0.00737566	1.45637	0	0.0415569	0.00485836	16.9416	0.751851	0.0299394	0.00656934	5.28108	0.210052	0.0157378	0.00416208	3.80673	0	0.029138	0.00349778	16.1096	0.926129	0.0374494	0.00390724	21.0301
rs667353:55557540:T:C	1p32.3	1	55557540	C	T	rs693668:55521109:G:A	0.524043	FALSE	USP24 (0 kb, intron/Intron/MODIFIER | near_gene/Downstream gene/MODIFIER); PCSK9 (27 kb); BSND (81 kb); TMEM61 (100 kb)	USP24:protein_coding(KNOWN); PCSK9:protein_coding(KNOWN); BSND:protein_coding(KNOWN); TMEM61:protein_coding(KNOWN)	USP24: ubiquitin specific peptidase 24 (0 kb)	3.656	0.554 Free cholesterol to total lipids ratio in IDL // 0.554 Cholesterol to total lipids ratio in small HDL // 0.554 Triglycerides to total lipids ratio in small LDL // 0.524 Apolipoprotein B levels // 0.524 LDL cholesterol levels // 0.524 Serum levels of protein PCSK9 // 0.524 High-density lipoprotein levels (MTAG) // 0.524 Low-density lipoprotein levels (MTAG) // 0.524 Ratio of apolipoprotein B…	BSND | DHCR24 | PCSK9 | TTC4 | USP24	BBX | KLHL24 | MLF1 | MUC19 | PARP8 | TSPAN31		PCSK9_males	0.379616	0.620384	0.974512	11080	2	0.0157524	0.00502703	2.76076	0.543125	0.0155809	0.00737379	1.46228	0	0.0413	0.00485674	16.7537	0.757586	0.0299007	0.00657074	5.26692	0.203899	0.015698	0.00416027	3.79292	0	0.0289662	0.00349629	15.9426	0.925141	0.0372725	0.00390669	20.8457
rs644000:55511995:A:G	1p32.3	1	55511995	G	A	rs2479409:55504650:G:A	0.270622	FALSE	PCSK9 (0 kb, intron/Intron/MODIFIER | near_gene/Upstream gene/MODIFIER); USP24 (20 kb); BSND (35 kb); TMEM61 (54 kb)	PCSK9:protein_coding(KNOWN); USP24:protein_coding(KNOWN); BSND:protein_coding(KNOWN); TMEM61:protein_coding(KNOWN)	PCSK9: proprotein convertase subtilisin/kexin type 9 (0 kb)	3.636	0.749 Apolipoprotein B levels // 0.749 Total cholesterol levels // 0.749 Low density lipoprotein cholesterol levels // 0.716 Concentration of VLDL particles (UKB data field 23428)	DHCR24 | PCSK9 | USP24			PCSK9_males	0.338383	0.338383	0.882882	11080	2	-0.0395144	0.00550436	12.1553	0.732567	-0.0300281	0.0078932	3.85093	0	-0.0325277	0.00525248	9.22594	0	-0.0520902	0.00692364	13.268	0	-0.0364106	0.00452218	15.0877	0	-0.0358575	0.00380367	20.3706	0	-0.0396737	0.00418569	20.5918
rs116264584:55725045:G:C	1p32.3	1	55725045	C	G	rs116264584:55725045:G:C	1	TRUE	MIR4422 (34 kb); GYG1P3 (36 kb); USP24 (44 kb); GOT2P1 (110 kb)	MIR4422:miRNA(KNOWN); GYG1P3:pseudogene(KNOWN); USP24:protein_coding(KNOWN); GOT2P1:pseudogene(KNOWN)	MIR4422: microRNA 4422 (34 kb)	0.322	1 PCSK9 levels // 0.301 Total cholesterol levels // 0.301 Low density lipoprotein cholesterol levels // 0.301 LDL cholesterol levels	TMEM61 | USP24			PCSK9_free	0.0367821	0.0367821	0.880638	14825	2	-0.0787775	0.0136665	8.08529	0	-0.0149141	0.0199813	0.340946	0	-0.0990999	0.0130588	13.5074	0.535799	-0.0486876	0.0174249	2.28591	0.0803969	-0.0584235	0.0112984	6.63324	0.856315	-0.0894006	0.00945065	20.5156	0.134853	-0.080969	0.0104527	14.0208
rs11580527:55411580:G:A	1p32.3	1	55411580	A	G	rs11591147:55505647:G:T	0.185668	FALSE	TMEM61 (35 kb); BSND (53 kb); DHCR24 (59 kb); PCSK9 (94 kb)	TMEM61:protein_coding(KNOWN); BSND:protein_coding(KNOWN); DHCR24:protein_coding(KNOWN); PCSK9:protein_coding(KNOWN)	TMEM61: transmembrane protein 61 (35 kb)	5.083	0.401 LDL (weighted GWA) // 0.401 LDL (standard GWA)	TMEM59 | USP24			PCSK9_free	0.0166168	0.0166168	0.834162	9530	2	-0.127949	0.0235618	7.25078	0	-0.088948	0.0359095	1.87782	0	-0.171646	0.0222159	13.9502	0.236499	-0.0481815	0.0331506	0.832624	0.309643	-0.116211	0.0197313	8.41259	0	-0.151081	0.0161794	20.0138	0.450775	-0.133382	0.0184603	12.2974
rs7551981:55719166:G:T	1p32.3	1	55719166	T	G	rs693668:55521109:G:A	0.262496	FALSE	MIR4422 (28 kb); GYG1P3 (30 kb); USP24 (38 kb); GOT2P1 (110 kb)	MIR4422:miRNA(KNOWN); GYG1P3:pseudogene(KNOWN); USP24:protein_coding(KNOWN); GOT2P1:pseudogene(KNOWN)	MIR4422: microRNA 4422 (28 kb)	20.6	0.394 LDL cholesterol levels x long total sleep time interaction (2df test) // 0.387 LDL cholesterol levels x short total sleep time interaction (2df test) // 0.384 Estimated glomerular filtration rate // 0.372 Estimated glomerular filtration rate (creatinine) // 0.343 Apolipoprotein B levels // 0.343 Total cholesterol levels // 0.343 Low density lipoprotein cholesterol levels	DHCR24 | PCSK9 | USP24	KLHL24		PCSK9_males	0.382428	0.617572	0.99244	11080	2	0.015388	0.00500548	2.67317	0.405216	0.0105093	0.0074005	0.807862	0	0.0381926	0.00485394	14.447	0.554085	0.0320453	0.00656568	5.97544	0	0.0138567	0.00415279	3.07179	0	0.0271407	0.003488	14.1565	0.906517	0.0360201	0.00390417	19.5505
rs11583680:55505668:C:T	1p32.3	1	55505668	T	C	rs11206510:55496039:T:C	0.297942	FALSE	PCSK9 (0 kb, exon/Missense/MODERATE | exon/Coding sequence/MODIFIER | near_gene/Upstream gene/MODIFIER); USP24 (26 kb); BSND (29 kb); TMEM61 (48 kb)	PCSK9:protein_coding(KNOWN); USP24:protein_coding(KNOWN); BSND:protein_coding(KNOWN); TMEM61:protein_coding(KNOWN)	PCSK9: proprotein convertase subtilisin/kexin type 9 (0 kb)	18.29	1 Apolipoprotein B levels // 1 Total cholesterol levels // 1 Low density lipoprotein cholesterol levels // 0.958 Plasma proprotein convertase subtilisin/kexin type 9 levels in stable coronary artery disease // 0.782 PCSK9 levels // 0.336 Circulating fibroblast growth factor 23 levels	DHCR24 | PCSK9 | USP24	GUSBP3		PCSK9_males	0.138531	0.138531	0.915194	11080	2	-0.0494256	0.00748724	10.3978	0.537214	-0.0321828	0.0115539	2.27883	0.403792	-0.0406678	0.00690322	8.43073	0.210345	-0.0720303	0.00955472	13.3212	0.689557	-0.0443261	0.00629334	11.7269	0.362454	-0.0446919	0.00508005	17.8504	0	-0.0514241	0.0055971	19.4005
rs2495491:55498428:G:T	1p32.3	1	55498428	T	G	rs2479409:55504650:G:A	0.467298	FALSE	PCSK9 (6.8 kb); BSND (22 kb); USP24 (34 kb); TMEM61 (40 kb)	PCSK9:protein_coding(KNOWN); BSND:protein_coding(KNOWN); USP24:protein_coding(KNOWN); TMEM61:protein_coding(KNOWN)	PCSK9: proprotein convertase subtilisin/kexin type 9 (6.8 kb)	0.721	0.647 Total cholesterol levels // 0.647 Low density lipoprotein cholesterol levels // 0.647 LDL cholesterol // 0.647 Cholesterol, total // 0.635 LDL cholesterol levels // 0.629 Apolipoprotein B levels // 0.467 Plasma proprotein convertase subtilisin/kexin type 9 levels in stable coronary artery disease // 0.371 LDL cholesterol levels x long total sleep time interaction (2df test) // 0.371 LDL cho…	PCSK9			PCSK9_free	0.24387	0.75613	0.853427	14825	2	-0.0369357	0.00612312	8.79023	0.518648	-0.0228851	0.00860163	2.10683	0	-0.0412026	0.00594751	11.375	0.171177	-0.0373297	0.00766721	5.94857	0	-0.0322103	0.00499631	9.94251	0.435311	-0.0391312	0.00427043	19.3004	0	-0.0397477	0.00470061	16.5569
rs565436:55524601:G:A	1p32.3	1	55524601	A	G	rs693668:55521109:G:A	0.362264	FALSE	PCSK9 (0 kb, intron/Intron/MODIFIER | nc-RNA/Non coding transcript/MODIFIER); USP24 (7.4 kb); BSND (48 kb); TMEM61 (67 kb)	PCSK9:protein_coding(KNOWN); USP24:protein_coding(KNOWN); BSND:protein_coding(KNOWN); TMEM61:protein_coding(KNOWN)	PCSK9: proprotein convertase subtilisin/kexin type 9 (0 kb)	0.637	0.63 Proprotein convertase subtilisin/kexin type 9 levels // 0.415 LDL cholesterol levels x short total sleep time interaction (2df test) // 0.365 Free cholesterol to total lipids ratio in IDL // 0.365 Cholesterol to total lipids ratio in small HDL // 0.365 Triglycerides to total lipids ratio in small LDL // 0.362 Apolipoprotein B levels // 0.362 LDL cholesterol levels // 0.362 Serum levels of pr…	C1orf177 | DHCR24 | PCSK9 | TTC4 | USP24	BBX | KLHL24 | MLF1 | MUC19 | PARP8 | TSPAN31		PCSK9_males	0.254316	0.745684	0.975147	11080	2	0.0280745	0.00561874	6.23653	0.458363	0.0160653	0.00832616	1.27113	0	0.0403951	0.00544262	12.9555	0.802358	0.0387907	0.00726958	7.01891	0.345129	0.0243168	0.00466491	6.73044	0.300412	0.0344309	0.00391312	17.8665	0.596881	0.0398188	0.004358	19.1919
rs6669991:55679000:A:G	1p32.3	1	55679000	G	A	rs693668:55521109:G:A	0.44021	FALSE	USP24 (0 kb, intron/Intron/MODIFIER); RP11-101C11.1 (4.5 kb, near_gene/Upstream gene/MODIFIER); GYG1P3 (9.1 kb); MIR4422 (12 kb)	USP24:protein_coding(KNOWN); RP11-101C11.1:lincRNA(KNOWN); GYG1P3:pseudogene(KNOWN); MIR4422:miRNA(KNOWN)	USP24: ubiquitin specific peptidase 24 (0 kb)	2.309	0.467 Free cholesterol to total lipids ratio in IDL // 0.467 Cholesterol to total lipids ratio in small HDL // 0.467 Triglycerides to total lipids ratio in small LDL // 0.44 Apolipoprotein B levels // 0.44 LDL cholesterol levels // 0.44 Serum levels of protein PCSK9 // 0.44 High-density lipoprotein levels (MTAG) // 0.44 Low-density lipoprotein levels (MTAG) // 0.44 Ratio of apolipoprotein B to ap…	DHCR24 | PCSK9 | TTC4 | USP24	BBX | KLHL24 | MLF1 | MUC19 | PARP8 | TSPAN31		PCSK9_males	0.39546	0.60454	0.970836	11080	2	0.0142864	0.00503852	2.3376	0.624811	0.0124239	0.00734111	1.04323	0	0.0393549	0.00485147	15.3224	0.701585	0.0277384	0.00650902	4.687	0.463444	0.01369	0.00416085	2.99951	0	0.0272946	0.00349817	14.2313	0.92215	0.0352062	0.00389088	18.8361
rs2479404:55500025:C:A	1p32.3	1	55500025	A	C	rs2479409:55504650:G:A	0.47174	FALSE	PCSK9 (5.2 kb); BSND (23 kb); USP24 (32 kb); TMEM61 (42 kb)	PCSK9:protein_coding(KNOWN); BSND:protein_coding(KNOWN); USP24:protein_coding(KNOWN); TMEM61:protein_coding(KNOWN)	PCSK9: proprotein convertase subtilisin/kexin type 9 (5.2 kb)	0.874	0.651 Total cholesterol levels // 0.651 Low density lipoprotein cholesterol levels // 0.651 LDL cholesterol // 0.651 Cholesterol, total // 0.639 LDL cholesterol levels // 0.632 Apolipoprotein B levels // 0.472 Plasma proprotein convertase subtilisin/kexin type 9 levels in stable coronary artery disease // 0.375 LDL cholesterol levels x long total sleep time interaction (2df test) // 0.375 LDL cho…	PCSK9			PCSK9_free	0.249132	0.750868	0.887675	14825	2	-0.034029	0.00592115	8.04381	0.500532	-0.0227927	0.0084922	2.13767	0	-0.0394136	0.00578702	11.0209	0.115827	-0.0362707	0.00758519	5.75932	0	-0.0303534	0.00486485	9.35728	0.151099	-0.036783	0.00414272	18.1737	0	-0.0382573	0.00460209	16.0296
rs7530425:55511471:C:T	1p32.3	1	55511471	T	C	rs2479409:55504650:G:A	0.13596	FALSE	PCSK9 (0 kb, intron/Intron/MODIFIER); USP24 (21 kb); BSND (35 kb); TMEM61 (54 kb)	PCSK9:protein_coding(KNOWN); USP24:protein_coding(KNOWN); BSND:protein_coding(KNOWN); TMEM61:protein_coding(KNOWN)	PCSK9: proprotein convertase subtilisin/kexin type 9 (0 kb)	4.307	0.941 Apolipoprotein B levels // 0.941 Total cholesterol levels // 0.941 Low density lipoprotein cholesterol levels // 0.906 Concentration of VLDL particles (UKB data field 23428)	DHCR24 | PCSK9 | USP24			PCSK9_males	0.394841	0.605159	0.87135	11080	2	0.0294618	0.00530019	7.57039	0.658699	0.0236939	0.00753299	2.78256	0	0.0299838	0.00511522	8.33931	0	0.0467984	0.00675711	11.3595	0.14885	0.0275519	0.00434169	9.65545	0	0.0297321	0.00368425	15.1535	0	0.0361094	0.00407948	18.0667
rs11206530:55707473:A:G	1p32.3	1	55707473	G	A	rs693668:55521109:G:A	0.400113	FALSE	MIR4422 (16 kb); GYG1P3 (18 kb); USP24 (27 kb); GOT2P1 (130 kb)	MIR4422:miRNA(KNOWN); GYG1P3:pseudogene(KNOWN); USP24:protein_coding(KNOWN); GOT2P1:pseudogene(KNOWN)	MIR4422: microRNA 4422 (16 kb)	1.313	0.416 Free cholesterol to total lipids ratio in IDL // 0.416 Cholesterol to total lipids ratio in small HDL // 0.416 Triglycerides to total lipids ratio in small LDL // 0.4 Apolipoprotein B levels // 0.4 LDL cholesterol levels // 0.4 Serum levels of protein PCSK9 // 0.4 High-density lipoprotein levels (MTAG) // 0.4 Low-density lipoprotein levels (MTAG) // 0.4 Ratio of apolipoprotein B to apolipop…	DHCR24 | PCSK9 | TTC4 | USP24	BBX | KLHL24 | MLF1 | MUC19 | PARP8 | TSPAN31		PCSK9_males	0.384848	0.615152	0.970919	11080	2	0.0102656	0.0050478	1.37542	0.630205	0.00992848	0.00741293	0.743684	0	0.0381292	0.0048653	14.3587	0.710961	0.0277718	0.00654621	4.65223	0.361062	0.0101588	0.004179	1.82215	0	0.0247102	0.00350644	11.7526	0.936692	0.0344437	0.00390595	17.9327
rs2495489:55498864:T:A	1p32.3	1	55498864	A	T	rs2479409:55504650:G:A	0.47174	FALSE	PCSK9 (6.4 kb); BSND (22 kb); USP24 (33 kb); TMEM61 (41 kb)	PCSK9:protein_coding(KNOWN); BSND:protein_coding(KNOWN); USP24:protein_coding(KNOWN); TMEM61:protein_coding(KNOWN)	PCSK9: proprotein convertase subtilisin/kexin type 9 (6.4 kb)	16.19	0.651 Total cholesterol levels // 0.651 Low density lipoprotein cholesterol levels // 0.651 LDL cholesterol // 0.651 Cholesterol, total // 0.639 LDL cholesterol levels // 0.632 Apolipoprotein B levels // 0.472 Plasma proprotein convertase subtilisin/kexin type 9 levels in stable coronary artery disease // 0.375 LDL cholesterol levels x long total sleep time interaction (2df test) // 0.375 LDL cho…	PCSK9			PCSK9_free	0.248812	0.751188	0.883054	14825	2	-0.0335909	0.00594893	7.7882	0.516927	-0.02274	0.00853633	2.11138	0	-0.0395527	0.00580947	11.014	0.133767	-0.0371615	0.0076263	5.95744	0	-0.0300437	0.00488848	9.09957	0.0805433	-0.0366425	0.00416043	17.8957	0	-0.0386746	0.00462255	16.2262
rs6677336:55707854:G:A	1p32.3	1	55707854	A	G	rs693668:55521109:G:A	0.404619	FALSE	MIR4422 (16 kb); GYG1P3 (19 kb); USP24 (27 kb); GOT2P1 (130 kb)	MIR4422:miRNA(KNOWN); GYG1P3:pseudogene(KNOWN); USP24:protein_coding(KNOWN); GOT2P1:pseudogene(KNOWN)	MIR4422: microRNA 4422 (16 kb)	2.229	0.42 Free cholesterol to total lipids ratio in IDL // 0.42 Cholesterol to total lipids ratio in small HDL // 0.42 Triglycerides to total lipids ratio in small LDL // 0.405 Apolipoprotein B levels // 0.405 LDL cholesterol levels // 0.405 Serum levels of protein PCSK9 // 0.405 High-density lipoprotein levels (MTAG) // 0.405 Low-density lipoprotein levels (MTAG) // 0.405 Ratio of apolipoprotein B to…	DHCR24 | PCSK9 | TTC4 | USP24	BBX | KLHL24 | MLF1 | MUC19 | PARP8 | TSPAN31		PCSK9_males	0.384971	0.615029	0.970732	11080	2	0.0111199	0.00504517	1.55844	0.629374	0.00971597	0.00741352	0.721283	0	0.0380898	0.00486959	14.3084	0.720949	0.0273239	0.00654885	4.51768	0.35048	0.0106755	0.00417762	1.97444	0	0.0250823	0.00350717	12.0812	0.932405	0.0342566	0.00390872	17.7234
rs10493176:55538552:T:G	1p32.3	1	55538552	G	T	rs693668:55521109:G:A	0.139306	FALSE	USP24 (0 kb, nc-exon/Non coding transcript exon/MODIFIER | intron/Intron/MODIFIER | nc-RNA/Non coding transcript/MODIFIER); PCSK9 (8 kb); BSND (62 kb); TMEM61 (81 kb)	USP24:protein_coding(KNOWN); PCSK9:protein_coding(KNOWN); BSND:protein_coding(KNOWN); TMEM61:protein_coding(KNOWN)	USP24: ubiquitin specific peptidase 24 (0 kb)	4.153	1 PCSK9 levels // 0.636 LDL cholesterol levels // 0.623 Total cholesterol levels // 0.623 Low density lipoprotein cholesterol levels // 0.367 Apolipoprotein B levels // 0.338 LDL cholesterol levels x short total sleep time interaction (2df test) // 0.319 LDL cholesterol levels x long total sleep time interaction (2df test)	PCSK9 | TMEM61 | USP24			PCSK9_free	0.098188	0.098188	0.983871	14825	2	-0.0341718	0.00821903	4.48983	0.0875777	-0.0303444	0.0125898	1.80061	0	-0.0657616	0.0080424	15.5309	0.000506203	-0.0406846	0.0114552	3.41639	0	-0.0330281	0.00689328	5.78079	0	-0.0503098	0.00575392	17.6584	0.867491	-0.057482	0.006584	17.5935
rs11206513:55507649:C:T	1p32.3	1	55507649	T	C	rs2479409:55504650:G:A	0.137285	FALSE	PCSK9 (0 kb, intron/Intron/MODIFIER); USP24 (24 kb); BSND (31 kb); TMEM61 (50 kb)	PCSK9:protein_coding(KNOWN); USP24:protein_coding(KNOWN); BSND:protein_coding(KNOWN); TMEM61:protein_coding(KNOWN)	PCSK9: proprotein convertase subtilisin/kexin type 9 (0 kb)	0.12	0.937 Apolipoprotein B levels // 0.937 Total cholesterol levels // 0.937 Low density lipoprotein cholesterol levels // 0.902 Concentration of VLDL particles (UKB data field 23428)	DHCR24 | PCSK9 | USP24			PCSK9_males	0.398584	0.601416	0.866	11080	2	0.0302158	0.00533073	7.84487	0.615063	0.0241326	0.00755022	2.85877	0.0724484	0.0293792	0.00513862	7.96853	0	0.0467321	0.00674908	11.3535	0.218467	0.0281922	0.0043617	9.99044	0	0.0297822	0.00370321	15.0541	0	0.0357472	0.00408953	17.64
rs2047422:55711967:A:G	1p32.3	1	55711967	G	A	rs693668:55521109:G:A	0.386844	FALSE	MIR4422 (21 kb); GYG1P3 (23 kb); USP24 (31 kb); GOT2P1 (120 kb)	MIR4422:miRNA(KNOWN); GYG1P3:pseudogene(KNOWN); USP24:protein_coding(KNOWN); GOT2P1:pseudogene(KNOWN)	MIR4422: microRNA 4422 (21 kb)	4.108	0.397 Free cholesterol to total lipids ratio in IDL // 0.397 Cholesterol to total lipids ratio in small HDL // 0.397 Triglycerides to total lipids ratio in small LDL // 0.387 Apolipoprotein B levels // 0.387 LDL cholesterol levels // 0.387 Serum levels of protein PCSK9 // 0.387 High-density lipoprotein levels (MTAG) // 0.387 Low-density lipoprotein levels (MTAG) // 0.387 Ratio of apolipoprotein B…	DHCR24 | PCSK9 | TTC4 | USP24	BBX | KLHL24 | MLF1 | MUC19 | PARP8 | TSPAN31		PCSK9_males	0.386391	0.613609	0.969727	11080	2	0.0122864	0.00503664	1.83021	0.5879	0.00834503	0.0074199	0.583393	0	0.0388206	0.00487703	14.7879	0.694438	0.0256426	0.00653906	4.05307	0.275122	0.0110432	0.00417392	2.08883	0	0.0259806	0.00350707	12.9066	0.930186	0.0341103	0.00391047	17.564
rs2182833:55500429:A:G	1p32.3	1	55500429	G	A	rs2479409:55504650:G:A	0.347991	FALSE	PCSK9 (4.8 kb, near_gene/Upstream gene/MODIFIER); BSND (24 kb); USP24 (32 kb); TMEM61 (42 kb)	PCSK9:protein_coding(KNOWN); BSND:protein_coding(KNOWN); USP24:protein_coding(KNOWN); TMEM61:protein_coding(KNOWN)	PCSK9: proprotein convertase subtilisin/kexin type 9 (4.8 kb)	7.586	0.987 Total cholesterol levels // 0.987 Low density lipoprotein cholesterol levels // 0.987 LDL cholesterol // 0.987 Cholesterol, total // 0.987 LDL cholesterol levels // 0.954 Apolipoprotein B levels // 0.61 LDL cholesterol levels x long total sleep time interaction (2df test) // 0.61 LDL cholesterol levels x short total sleep time interaction (2df test) // 0.61 Low-density lipoprotein levels (M…	PCSK9			PCSK9_free	0.170311	0.170311	0.903001	14825	2	0.0358654	0.00676604	6.93866	0.262003	0.0173243	0.00934634	1.19532	0	0.0463147	0.00663156	11.5503	0.0239864	0.0313965	0.00845207	3.68833	0	0.0294898	0.00548944	7.10916	0.612728	0.0411949	0.00474071	17.4442	0.177959	0.0406303	0.00521866	14.1568
rs10788994:55500976:C:T	1p32.3	1	55500976	T	C	rs2479409:55504650:G:A	0.361322	FALSE	PCSK9 (4.2 kb, near_gene/Upstream gene/MODIFIER); BSND (24 kb); USP24 (31 kb); TMEM61 (43 kb)	PCSK9:protein_coding(KNOWN); BSND:protein_coding(KNOWN); USP24:protein_coding(KNOWN); TMEM61:protein_coding(KNOWN)	PCSK9: proprotein convertase subtilisin/kexin type 9 (4.2 kb)	3.037	1 LDL cholesterol levels // 0.987 Total cholesterol levels // 0.987 Low density lipoprotein cholesterol levels // 0.987 LDL cholesterol // 0.987 Cholesterol, total // 0.954 Apolipoprotein B levels // 0.619 LDL cholesterol levels x long total sleep time interaction (2df test) // 0.619 LDL cholesterol levels x short total sleep time interaction (2df test) // 0.619 Low-density lipoprotein levels (MT…	PCSK9			PCSK9_free	0.169494	0.169494	0.894266	14825	2	0.036334	0.006793	7.05262	0.267621	0.0157504	0.00936126	1.03382	0	0.0459551	0.00666029	11.2907	0.0375757	0.0318923	0.0084747	3.77115	0	0.029234	0.0055068	6.95731	0.684251	0.0412394	0.00476044	17.342	0.022268	0.0405857	0.00523797	14.0293
rs7543163:55515481:C:T	1p32.3	1	55515481	T	C	rs2479409:55504650:G:A	0.110739	FALSE	PCSK9 (0 kb, intron/Intron/MODIFIER | near_gene/Upstream gene/MODIFIER); USP24 (17 kb); BSND (39 kb); TMEM61 (58 kb)	PCSK9:protein_coding(KNOWN); USP24:protein_coding(KNOWN); BSND:protein_coding(KNOWN); TMEM61:protein_coding(KNOWN)	PCSK9: proprotein convertase subtilisin/kexin type 9 (0 kb)	7.813	0.987 Concentration of VLDL particles (UKB data field 23428) // 0.976 Apolipoprotein B levels // 0.976 Total cholesterol levels // 0.976 Low density lipoprotein cholesterol levels	DHCR24 | PCSK9 | USP24			PCSK9_males	0.388813	0.611187	0.886868	11080	2	0.0264459	0.00523293	6.36864	0.626721	0.0252232	0.00753504	3.09086	0.0869062	0.0302838	0.00506945	8.63325	0	0.0435394	0.00673205	9.99996	0.0644372	0.0260481	0.00430499	8.84094	0	0.0284257	0.00364463	14.2082	0	0.0350805	0.00405073	17.3298
rs10888898:55516508:A:G	1p32.3	1	55516508	G	A	rs2479409:55504650:G:A	0.101982	FALSE	PCSK9 (0 kb, intron/Intron/MODIFIER | near_gene/Upstream gene/MODIFIER); USP24 (16 kb); BSND (40 kb); TMEM61 (59 kb)	PCSK9:protein_coding(KNOWN); USP24:protein_coding(KNOWN); BSND:protein_coding(KNOWN); TMEM61:protein_coding(KNOWN)	PCSK9: proprotein convertase subtilisin/kexin type 9 (0 kb)	0.402	0.93 Concentration of VLDL particles (UKB data field 23428) // 0.897 Apolipoprotein B levels // 0.897 Total cholesterol levels // 0.897 Low density lipoprotein cholesterol levels	DHCR24 | PCSK9 | USP24			PCSK9_males	0.376217	0.623783	0.879439	11080	2	0.0278834	0.00529903	6.85039	0.47006	0.0268672	0.00765538	3.35076	0	0.0312933	0.0051133	9.0169	0	0.0423481	0.00675932	9.42956	0	0.0275542	0.00436403	9.56544	0	0.0296492	0.00368315	15.0837	0	0.035317	0.00407899	17.3216
rs11206514:55516004:C:A	1p32.3	1	55516004	A	C	rs2479409:55504650:G:A	0.108722	FALSE	PCSK9 (0 kb, intron/Intron/MODIFIER | near_gene/Upstream gene/MODIFIER); USP24 (16 kb); BSND (39 kb); TMEM61 (58 kb)	PCSK9:protein_coding(KNOWN); USP24:protein_coding(KNOWN); BSND:protein_coding(KNOWN); TMEM61:protein_coding(KNOWN)	PCSK9: proprotein convertase subtilisin/kexin type 9 (0 kb)	2.985	0.996 Concentration of VLDL particles (UKB data field 23428) // 0.967 Apolipoprotein B levels // 0.967 Total cholesterol levels // 0.967 Low density lipoprotein cholesterol levels	DHCR24 | PCSK9 | USP24			PCSK9_males	0.391121	0.608879	0.893445	11080	2	0.0264134	0.00521047	6.40371	0.578242	0.0257287	0.00751791	3.20973	0.0857832	0.0300136	0.00505642	8.53015	0	0.0436344	0.00670872	10.1067	0	0.0261912	0.00428933	8.99111	0	0.0282675	0.00363222	14.1499	0	0.0349481	0.004039	17.3008
rs28385704:55506103:C:G	1p32.3	1	55506103	G	C	rs11206510:55496039:T:C	0.316168	FALSE	PCSK9 (0 kb, intron/Intron/MODIFIER); USP24 (26 kb); BSND (30 kb); TMEM61 (48 kb)	PCSK9:protein_coding(KNOWN); USP24:protein_coding(KNOWN); BSND:protein_coding(KNOWN); TMEM61:protein_coding(KNOWN)	PCSK9: proprotein convertase subtilisin/kexin type 9 (0 kb)	5.279	0.992 Plasma proprotein convertase subtilisin/kexin type 9 levels in stable coronary artery disease // 0.966 Apolipoprotein B levels // 0.966 Total cholesterol levels // 0.966 Low density lipoprotein cholesterol levels // 0.816 PCSK9 levels // 0.372 Circulating fibroblast growth factor 23 levels // 0.316 Coronary artery disease // 0.316 Coronary heart disease // 0.316 LDL cholesterol // 0.316 Myo…	BSND | DHCR24 | PCSK9 | USP24	GUSBP3		PCSK9_free	0.139755	0.139755	0.90808	14825	2	-0.0521554	0.00748293	11.5059	0.452331	-0.0303793	0.011494	2.09165	0.401763	-0.0367579	0.00686084	7.08855	0.345739	-0.0687516	0.00944513	12.4707	0.724119	-0.0456732	0.0062811	12.4496	0.603317	-0.0437901	0.00506178	17.2858	0.565277	-0.0478084	0.00555245	17.1417
rs11583723:55505926:C:T	1p32.3	1	55505926	T	C	rs11206510:55496039:T:C	0.316168	FALSE	PCSK9 (0 kb, 5'utr/5 prime UTR/MODIFIER | intron/Intron/MODIFIER); USP24 (26 kb); BSND (29 kb); TMEM61 (48 kb)	PCSK9:protein_coding(KNOWN); USP24:protein_coding(KNOWN); BSND:protein_coding(KNOWN); TMEM61:protein_coding(KNOWN)	PCSK9: proprotein convertase subtilisin/kexin type 9 (0 kb)	10.58	0.992 Plasma proprotein convertase subtilisin/kexin type 9 levels in stable coronary artery disease // 0.966 Apolipoprotein B levels // 0.966 Total cholesterol levels // 0.966 Low density lipoprotein cholesterol levels // 0.816 PCSK9 levels // 0.372 Circulating fibroblast growth factor 23 levels // 0.316 Coronary artery disease // 0.316 Coronary heart disease // 0.316 LDL cholesterol // 0.316 Myo…	BSND | DHCR24 | PCSK9 | USP24	GUSBP3		PCSK9_males	0.141769	0.141769	0.91013	11080	2	-0.0512507	0.00745571	11.2124	0.480348	-0.0303916	0.0114918	2.09368	0.400005	-0.037077	0.00685122	7.21913	0.306882	-0.0686061	0.00944252	12.4276	0.72296	-0.0450716	0.00626467	12.2034	0.568724	-0.0435661	0.00504951	17.1976	0.489647	-0.047951	0.00554682	17.2723
rs11587071:55522674:C:T	1p32.3	1	55522674	T	C	rs693668:55521109:G:A	0.288873	FALSE	PCSK9 (0 kb, intron/Intron/MODIFIER | nc-RNA/Non coding transcript/MODIFIER | near_gene/Downstream gene/MODIFIER); USP24 (9.4 kb); BSND (46 kb); TMEM61 (65 kb)	PCSK9:protein_coding(KNOWN); USP24:protein_coding(KNOWN); BSND:protein_coding(KNOWN); TMEM61:protein_coding(KNOWN)	PCSK9: proprotein convertase subtilisin/kexin type 9 (0 kb)	2.806	0.841 Proprotein convertase subtilisin/kexin type 9 levels // 0.372 Estimated glomerular filtration rate // 0.372 Estimated glomerular filtration rate (creatinine) // 0.355 Total cholesterol levels // 0.302 LDL cholesterol levels x short total sleep time interaction (2df test)	C1orf177 | DHCR24 | PCSK9 | TTC4 | USP24	BBX | KLHL24 | MLF1 | MUC19 | PARP8 | TSPAN31		PCSK9_males	0.154083	0.154083	0.97046	11080	2	-0.0320125	0.0068342	5.55201	0.524794	-0.0170635	0.0101573	1.03399	0.373226	-0.043048	0.00660597	10.1483	0.761105	-0.0504448	0.00882225	7.97129	0	-0.0273539	0.00567928	5.83542	0.329327	-0.0377176	0.0047544	14.6752	0.258142	-0.0457053	0.00528926	17.2556
rs7525649:55499156:C:T	1p32.3	1	55499156	T	C	rs2479409:55504650:G:A	0.35122	FALSE	PCSK9 (6.1 kb); BSND (23 kb); USP24 (33 kb); TMEM61 (41 kb)	PCSK9:protein_coding(KNOWN); BSND:protein_coding(KNOWN); USP24:protein_coding(KNOWN); TMEM61:protein_coding(KNOWN)	PCSK9: proprotein convertase subtilisin/kexin type 9 (6.1 kb)	2.1	1 Total cholesterol levels // 1 Low density lipoprotein cholesterol levels // 1 LDL cholesterol // 1 Cholesterol, total // 0.987 LDL cholesterol levels // 0.967 Apolipoprotein B levels // 0.612 LDL cholesterol levels x long total sleep time interaction (2df test) // 0.612 LDL cholesterol levels x short total sleep time interaction (2df test) // 0.612 Low-density lipoprotein levels (MTAG) // 0.612…	PCSK9			PCSK9_free	0.168732	0.168732	0.890959	14825	2	0.0360327	0.00682872	6.88071	0.29355	0.0175246	0.0093796	1.20947	0	0.0461493	0.00667251	11.3425	0	0.0320147	0.008471	3.79985	0	0.0296211	0.00552947	7.0727	0.60704	0.041208	0.00477714	17.202	0.109353	0.0407373	0.00524302	14.1028
rs7523141:55498798:C:T	1p32.3	1	55498798	T	C	rs2479409:55504650:G:A	0.347617	FALSE	PCSK9 (6.4 kb); BSND (22 kb); USP24 (33 kb); TMEM61 (41 kb)	PCSK9:protein_coding(KNOWN); BSND:protein_coding(KNOWN); USP24:protein_coding(KNOWN); TMEM61:protein_coding(KNOWN)	PCSK9: proprotein convertase subtilisin/kexin type 9 (6.4 kb)	1.066	1 Low density lipoprotein cholesterol levels // 1 Apolipoprotein B levels // 1 Total cholesterol levels // 0.967 LDL cholesterol // 0.967 Cholesterol, total // 0.954 LDL cholesterol levels // 0.592 LDL cholesterol levels x long total sleep time interaction (2df test) // 0.592 LDL cholesterol levels x short total sleep time interaction (2df test) // 0.592 Low-density lipoprotein levels (MTAG) // 0…	PCSK9			PCSK9_free	0.165	0.165	0.884958	14825	2	0.0358517	0.00692009	6.6563	0.357723	0.0181235	0.00946227	1.25593	0	0.0472714	0.00675511	11.5936	0.19806	0.0323659	0.00853248	3.82504	0	0.0296739	0.00559467	6.94598	0.562752	0.0416993	0.0048386	17.172	0.282881	0.0415285	0.00529759	14.3413
rs11206515:55516188:C:T	1p32.3	1	55516188	T	C	rs2479409:55504650:G:A	0.107494	FALSE	PCSK9 (0 kb, intron/Intron/MODIFIER | near_gene/Upstream gene/MODIFIER); USP24 (16 kb); BSND (40 kb); TMEM61 (58 kb)	PCSK9:protein_coding(KNOWN); USP24:protein_coding(KNOWN); BSND:protein_coding(KNOWN); TMEM61:protein_coding(KNOWN)	PCSK9: proprotein convertase subtilisin/kexin type 9 (0 kb)	3.495	1 Concentration of VLDL particles (UKB data field 23428) // 0.963 Apolipoprotein B levels // 0.963 Total cholesterol levels // 0.963 Low density lipoprotein cholesterol levels	DHCR24 | PCSK9 | USP24			PCSK9_males	0.390763	0.609237	0.887296	11080	2	0.0261744	0.0052209	6.27675	0.576759	0.0258546	0.00754276	3.21829	0.0753182	0.0300014	0.00506292	8.50243	0	0.0433158	0.00671807	9.94448	0	0.0260708	0.00429973	8.87516	0	0.0281467	0.00363815	13.9928	0	0.0348242	0.00404435	17.1409
rs625619:55518166:G:A	1p32.3	1	55518166	A	G	rs693668:55521109:G:A	0.474201	FALSE	PCSK9 (0 kb, intron/Intron/MODIFIER | nc-RNA/Non coding transcript/MODIFIER); USP24 (14 kb); BSND (42 kb); TMEM61 (60 kb)	PCSK9:protein_coding(KNOWN); USP24:protein_coding(KNOWN); BSND:protein_coding(KNOWN); TMEM61:protein_coding(KNOWN)	PCSK9: proprotein convertase subtilisin/kexin type 9 (0 kb)	1.019	0.509 Free cholesterol to total lipids ratio in IDL // 0.509 Cholesterol to total lipids ratio in small HDL // 0.509 Triglycerides to total lipids ratio in small LDL // 0.499 LDL cholesterol levels x long total sleep time interaction (2df test) // 0.499 Serum metabolite levels (CMS) // 0.499 Serum metabolite levels // 0.499 Total cholesterol levels // 0.499 Low density lipoprotein cholesterol lev…	PCSK9 | USP24			PCSK9_free	0.446463	0.553537	0.891792	14825	2	0.0218655	0.00525305	4.50056	0.290721	0.0227299	0.0075229	2.60801	0.583738	0.0403334	0.00506909	14.7565	0.558799	0.0209255	0.00649911	2.89252	0.464482	0.0221488	0.00431385	6.54801	0	0.0314285	0.00365125	17.1384	0.843753	0.0329925	0.00399808	15.8044
rs7523242:55498949:C:T	1p32.3	1	55498949	T	C	rs2479409:55504650:G:A	0.347617	FALSE	PCSK9 (6.3 kb); BSND (22 kb); USP24 (33 kb); TMEM61 (41 kb)	PCSK9:protein_coding(KNOWN); BSND:protein_coding(KNOWN); USP24:protein_coding(KNOWN); TMEM61:protein_coding(KNOWN)	PCSK9: proprotein convertase subtilisin/kexin type 9 (6.3 kb)	1.683	1 Low density lipoprotein cholesterol levels // 1 Apolipoprotein B levels // 1 Total cholesterol levels // 0.967 LDL cholesterol // 0.967 Cholesterol, total // 0.954 LDL cholesterol levels // 0.592 LDL cholesterol levels x long total sleep time interaction (2df test) // 0.592 LDL cholesterol levels x short total sleep time interaction (2df test) // 0.592 Low-density lipoprotein levels (MTAG) // 0…	PCSK9			PCSK9_free	0.164977	0.164977	0.887857	14825	2	0.0359802	0.00690304	6.72945	0.346635	0.0177261	0.00943809	1.21907	0	0.046653	0.00674388	11.3465	0.202341	0.0321831	0.00851451	3.8016	0	0.0296184	0.00558071	6.9539	0.589662	0.0414411	0.00482867	17.0364	0.182399	0.0410749	0.00528788	14.0956
rs7525407:55522425:G:A	1p32.3	1	55522425	A	G	rs693668:55521109:G:A	0.363143	FALSE	PCSK9 (0 kb, intron/Intron/MODIFIER | nc-RNA/Non coding transcript/MODIFIER | near_gene/Downstream gene/MODIFIER); USP24 (9.6 kb); BSND (46 kb); TMEM61 (64 kb)	PCSK9:protein_coding(KNOWN); USP24:protein_coding(KNOWN); BSND:protein_coding(KNOWN); TMEM61:protein_coding(KNOWN)	PCSK9: proprotein convertase subtilisin/kexin type 9 (0 kb)	4.188	0.675 Proprotein convertase subtilisin/kexin type 9 levels // 0.449 Total cholesterol levels // 0.435 LDL cholesterol levels x short total sleep time interaction (2df test) // 0.385 Free cholesterol to total lipids ratio in IDL // 0.385 Cholesterol to total lipids ratio in small HDL // 0.385 Triglycerides to total lipids ratio in small LDL // 0.363 Apolipoprotein B levels // 0.363 LDL cholesterol…	BSND | C1orf177 | DHCR24 | PCSK9 | TTC4 | USP24	BBX | KLHL24 | MLF1 | MUC19 | PARP8 | TSPAN31		PCSK9_males	0.201891	0.201891	0.945754	11080	2	-0.0279253	0.00614055	5.26578	0.507837	-0.0115105	0.00926894	0.670692	0.482359	-0.0402547	0.00601752	10.6596	0.763722	-0.0424594	0.00790664	7.09921	0	-0.0229185	0.00512729	5.10669	0.541208	-0.0342148	0.0043021	14.7458	0.51375	-0.0410633	0.0047897	16.9977
rs45448095:55505447:C:T	1p32.3	1	55505447	T	C	rs11206510:55496039:T:C	0.306688	FALSE	PCSK9 (0 kb, 5'utr/5 prime UTR/MODIFIER | near_gene/Upstream gene/MODIFIER); USP24 (27 kb); BSND (29 kb); TMEM61 (47 kb)	PCSK9:protein_coding(KNOWN); USP24:protein_coding(KNOWN); BSND:protein_coding(KNOWN); TMEM61:protein_coding(KNOWN)	PCSK9: proprotein convertase subtilisin/kexin type 9 (0 kb)	10.5	1 Plasma proprotein convertase subtilisin/kexin type 9 levels in stable coronary artery disease // 0.958 Apolipoprotein B levels // 0.958 Total cholesterol levels // 0.958 Low density lipoprotein cholesterol levels // 0.811 PCSK9 levels // 0.37 Circulating fibroblast growth factor 23 levels // 0.307 Coronary artery disease // 0.307 Coronary heart disease // 0.307 LDL cholesterol // 0.307 Myocardi…	BSND | DHCR24 | PCSK9 | USP24	GUSBP3		PCSK9_males	0.14274	0.14274	0.907426	11080	2	-0.0504782	0.00743957	10.9436	0.510435	-0.0304529	0.0114864	2.10209	0.381216	-0.0361864	0.00684738	6.91468	0.353426	-0.0687213	0.00943682	12.482	0.729469	-0.0445602	0.00625424	11.9823	0.532971	-0.0427409	0.00504297	16.624	0.499481	-0.0474079	0.00554363	16.9206
rs2149041:55502137:C:G	1p32.3	1	55502137	G	C	rs2479409:55504650:G:A	0.366354	FALSE	PCSK9 (3.1 kb, near_gene/Upstream gene/MODIFIER); BSND (26 kb); USP24 (30 kb); TMEM61 (44 kb)	PCSK9:protein_coding(KNOWN); BSND:protein_coding(KNOWN); USP24:protein_coding(KNOWN); TMEM61:protein_coding(KNOWN)	PCSK9: proprotein convertase subtilisin/kexin type 9 (3.1 kb)	1.187	0.993 LDL cholesterol levels // 0.98 Total cholesterol levels // 0.98 Low density lipoprotein cholesterol levels // 0.98 LDL cholesterol // 0.98 Cholesterol, total // 0.947 Apolipoprotein B levels // 0.625 LDL cholesterol levels x long total sleep time interaction (2df test) // 0.625 LDL cholesterol levels x short total sleep time interaction (2df test) // 0.625 Low-density lipoprotein levels (MT…	PCSK9			PCSK9_free	0.169064	0.169064	0.893869	14825	2	0.035493	0.00679627	6.75329	0.198606	0.0153731	0.00936281	0.997316	0	0.0456962	0.00666974	11.1432	0.0158727	0.0330914	0.00846843	4.02699	0	0.0285501	0.00550885	6.66017	0.669348	0.0406905	0.00476501	16.8747	0.12901	0.0408706	0.00524107	14.2002
rs41294819:55504586:A:G	1p32.3	1	55504586	G	A	rs11206510:55496039:T:C	0.316168	FALSE	PCSK9 (0.64 kb, near_gene/Upstream gene/MODIFIER); USP24 (27 kb); BSND (28 kb); TMEM61 (47 kb)	PCSK9:protein_coding(KNOWN); USP24:protein_coding(KNOWN); BSND:protein_coding(KNOWN); TMEM61:protein_coding(KNOWN)	PCSK9: proprotein convertase subtilisin/kexin type 9 (0.64 kb)	8.219	0.992 Plasma proprotein convertase subtilisin/kexin type 9 levels in stable coronary artery disease // 0.966 Apolipoprotein B levels // 0.966 Total cholesterol levels // 0.966 Low density lipoprotein cholesterol levels // 0.816 PCSK9 levels // 0.372 Circulating fibroblast growth factor 23 levels // 0.316 Coronary artery disease // 0.316 Coronary heart disease // 0.316 LDL cholesterol // 0.316 Myo…	BSND | DHCR24 | PCSK9 | USP24	GUSBP3		PCSK9_males	0.141329	0.141329	0.906535	11080	2	-0.0509032	0.00747233	11.0255	0.498862	-0.0305449	0.0115083	2.10583	0.369365	-0.035831	0.00687737	6.73926	0.331589	-0.0688923	0.0094577	12.4872	0.716916	-0.0448657	0.00627716	12.0539	0.545731	-0.0427433	0.00506511	16.4875	0.546008	-0.0472663	0.00556375	16.7092
rs4926670:55662680:C:T	1p32.3	1	55662680	T	C	rs693668:55521109:G:A	0.138806	FALSE	USP24 (0 kb, intron/Intron/MODIFIER); GYG1P3 (25 kb); MIR4422 (29 kb); PCSK9 (130 kb)	USP24:protein_coding(KNOWN); GYG1P3:pseudogene(KNOWN); MIR4422:miRNA(KNOWN); PCSK9:protein_coding(KNOWN)	USP24: ubiquitin specific peptidase 24 (0 kb)	3.563	0.952 PCSK9 levels // 0.643 Total cholesterol levels // 0.643 Low density lipoprotein cholesterol levels // 0.643 LDL cholesterol levels // 0.363 Apolipoprotein B levels // 0.334 LDL cholesterol levels x short total sleep time interaction (2df test) // 0.315 LDL cholesterol levels x long total sleep time interaction (2df test)	PCSK9 | TMEM61 | USP24			PCSK9_males	0.0921494	0.0921494	0.975577	11080	2	-0.0333263	0.00827993	4.24179	0.144389	-0.0330771	0.0126509	2.05282	0.132416	-0.0618494	0.00813353	13.5423	0.0162832	-0.0440397	0.0114401	3.9272	0	-0.0332516	0.00693908	5.78203	0	-0.0478422	0.00580806	15.7642	0.834419	-0.0558697	0.00663074	16.4441
rs4927207:55713628:G:A	1p32.3	1	55713628	A	G	rs693668:55521109:G:A	0.100563	FALSE	MIR4422 (22 kb); GYG1P3 (25 kb); USP24 (33 kb); GOT2P1 (120 kb)	MIR4422:miRNA(KNOWN); GYG1P3:pseudogene(KNOWN); USP24:protein_coding(KNOWN); GOT2P1:pseudogene(KNOWN)	MIR4422: microRNA 4422 (22 kb)	4.615	0.874 Apolipoprotein B levels // 0.874 Total cholesterol levels // 0.874 Low density lipoprotein cholesterol levels // 0.777 LDL cholesterol levels x long total sleep time interaction (2df test) // 0.735 LDL cholesterol levels x short total sleep time interaction (2df test) // 0.611 LDL cholesterol levels // 0.38 PCSK9 levels	DHCR24 | PCSK9 | TMEM61 | USP24	KLHL24		PCSK9_free	0.164424	0.164424	1.00007	14825	2	-0.0255566	0.00655804	4.00935	0	-0.028979	0.00984771	2.49374	0.396023	-0.0505212	0.0063553	14.7348	0.229192	-0.019118	0.00872767	1.54586	0	-0.0266081	0.00546717	5.94544	0	-0.0384307	0.00456833	16.408	0.866185	-0.0396397	0.00513894	13.9086
rs4927206:55713094:G:A	1p32.3	1	55713094	A	G	rs693668:55521109:G:A	0.100563	FALSE	MIR4422 (22 kb); GYG1P3 (24 kb); USP24 (32 kb); GOT2P1 (120 kb)	MIR4422:miRNA(KNOWN); GYG1P3:pseudogene(KNOWN); USP24:protein_coding(KNOWN); GOT2P1:pseudogene(KNOWN)	MIR4422: microRNA 4422 (22 kb)	4.583	0.874 Apolipoprotein B levels // 0.874 Total cholesterol levels // 0.874 Low density lipoprotein cholesterol levels // 0.777 LDL cholesterol levels x long total sleep time interaction (2df test) // 0.735 LDL cholesterol levels x short total sleep time interaction (2df test) // 0.611 LDL cholesterol levels // 0.38 PCSK9 levels	DHCR24 | PCSK9 | TMEM61 | USP24	KLHL24		PCSK9_free	0.164314	0.164314	0.996675	14825	2	-0.0254959	0.00655896	3.99183	0	-0.028736	0.00984847	2.45884	0.376821	-0.0504164	0.00636081	14.653	0.235539	-0.0192593	0.0087332	1.56219	0	-0.0264914	0.00546783	5.89741	0	-0.0383383	0.00457068	16.317	0.865579	-0.0396169	0.00514298	13.8729
rs10888907:55723817:G:A	1p32.3	1	55723817	A	G	rs693668:55521109:G:A	0.239432	FALSE	MIR4422 (32 kb); GYG1P3 (35 kb); USP24 (43 kb); GOT2P1 (110 kb)	MIR4422:miRNA(KNOWN); GYG1P3:pseudogene(KNOWN); USP24:protein_coding(KNOWN); GOT2P1:pseudogene(KNOWN)	MIR4422: microRNA 4422 (32 kb)	2.224	0.352 LDL cholesterol levels x long total sleep time interaction (2df test) // 0.347 LDL cholesterol levels x short total sleep time interaction (2df test) // 0.343 Estimated glomerular filtration rate // 0.333 Estimated glomerular filtration rate (creatinine) // 0.303 Apolipoprotein B levels // 0.303 Total cholesterol levels // 0.303 Low density lipoprotein cholesterol levels	DHCR24 | PCSK9 | TMEM61 | USP24	KLHL24		PCSK9_males	0.405968	0.594032	0.945256	11080	2	0.0118385	0.00505782	1.71401	0.211982	0.0158059	0.00743095	1.47657	0	0.0360603	0.00491851	12.6429	0.466232	0.0263686	0.00651752	4.28252	0	0.0130946	0.00418789	2.75263	0	0.0242876	0.00352959	11.2385	0.915163	0.0325436	0.00392704	15.9334
1:55583210:G:A	1p32.3	1	55583210	A	G	rs11591147:55505647:G:T	0.186962	FALSE	USP24 (0 kb, intron/Intron/MODIFIER); PCSK9 (53 kb); GYG1P3 (100 kb); BSND (110 kb)	USP24:protein_coding(KNOWN); PCSK9:protein_coding(KNOWN); GYG1P3:pseudogene(KNOWN); BSND:protein_coding(KNOWN)	USP24: ubiquitin specific peptidase 24 (0 kb)		1 Total cholesterol levels x fish oil supplementation interaction (2df) // 1 LDL levels x fish oil supplementation interaction (2df) // 0.742 Apolipoprotein B levels // 0.742 Total cholesterol levels // 0.742 Low density lipoprotein cholesterol levels // 0.423 Cholesterol, total // 0.423 Blood protein levels // 0.423 Free cholesterol levels in large LDL	MRPL37			PCSK9_free	0.0145796	0.0145796	0.903057	6835	2	-0.186634	0.030945	8.78954	0	-0.101862	0.0658728	0.913562	0	-0.26876	0.0457398	8.37602	0					-0.171308	0.028053	8.99253	0.262927	-0.212421	0.0256614	15.9074	0.547833	-0.26876	0.0457587	8.36966
rs557435:55520864:A:G	1p32.3	1	55520864	G	A	rs693668:55521109:G:A	0.428841	FALSE	PCSK9 (0 kb, intron/Intron/MODIFIER | nc-RNA/Non coding transcript/MODIFIER | near_gene/Downstream gene/MODIFIER); USP24 (11 kb); BSND (44 kb); TMEM61 (63 kb)	PCSK9:protein_coding(KNOWN); USP24:protein_coding(KNOWN); BSND:protein_coding(KNOWN); TMEM61:protein_coding(KNOWN)	PCSK9: proprotein convertase subtilisin/kexin type 9 (0 kb)	2.696	0.593 Proprotein convertase subtilisin/kexin type 9 levels // 0.507 Total cholesterol levels // 0.446 LDL cholesterol levels x short total sleep time interaction (2df test) // 0.429 Apolipoprotein B levels // 0.429 LDL cholesterol levels // 0.429 Serum levels of protein PCSK9 // 0.429 High-density lipoprotein levels (MTAG) // 0.429 Low-density lipoprotein levels (MTAG) // 0.429 Ratio of apolipopr…	BSND | C1orf177 | DHCR24 | PCSK9 | TTC4 | USP24	BBX | KLHL24 | MLF1 | MUC19 | PARP8 | TSPAN31		PCSK9_males	0.191521	0.808479	0.951661	11080	2	0.0284567	0.00619711	5.35821	0.599201	0.0161358	0.00915253	1.11046	0	0.0408653	0.0061224	10.5967	0.53709	0.0396092	0.00810554	5.99086	0	0.0245837	0.0051397	5.76311	0.195196	0.0347362	0.00435967	14.797	0.507136	0.040409	0.00488667	15.8701
rs624612:55517883:C:G	1p32.3	1	55517883	G	C	rs693668:55521109:G:A	0.317873	FALSE	PCSK9 (0 kb, nc-exon/Non coding transcript exon/MODIFIER | intron/Intron/MODIFIER | nc-RNA/Non coding transcript/MODIFIER); USP24 (14 kb); BSND (41 kb); TMEM61 (60 kb)	PCSK9:protein_coding(KNOWN); USP24:protein_coding(KNOWN); BSND:protein_coding(KNOWN); TMEM61:protein_coding(KNOWN)	PCSK9: proprotein convertase subtilisin/kexin type 9 (0 kb)	1.963	1 Apolipoprotein B levels // 1 Total cholesterol levels // 1 Low density lipoprotein cholesterol levels // 0.33 Free cholesterol to total lipids ratio in IDL // 0.33 Cholesterol to total lipids ratio in small HDL // 0.33 Triglycerides to total lipids ratio in small LDL // 0.322 LDL cholesterol levels x long total sleep time interaction (2df test) // 0.322 Serum metabolite levels (CMS) // 0.322 Se…	PCSK9 | USP24			PCSK9_free	0.398643	0.398643	0.87122	14825	2	0.0249567	0.00538502	5.44612	0.188417	0.022442	0.00757997	2.51735	0.302772	0.0354818	0.00516174	11.2139	0.576236	0.0216767	0.00661534	2.97701	0.55954	0.0241132	0.004397	7.38118	0	0.030442	0.00372996	15.4861	0.497715	0.0302576	0.00407056	12.9728
rs10888897:55513061:T:C	1p32.3	1	55513061	C	T	rs2479409:55504650:G:A	0.114134	FALSE	PCSK9 (0 kb, intron/Intron/MODIFIER | near_gene/Upstream gene/MODIFIER); USP24 (19 kb); BSND (37 kb); TMEM61 (55 kb)	PCSK9:protein_coding(KNOWN); USP24:protein_coding(KNOWN); BSND:protein_coding(KNOWN); TMEM61:protein_coding(KNOWN)	PCSK9: proprotein convertase subtilisin/kexin type 9 (0 kb)	1.355	1 Apolipoprotein B levels // 1 Total cholesterol levels // 1 Low density lipoprotein cholesterol levels // 0.963 Concentration of VLDL particles (UKB data field 23428)	DHCR24 | PCSK9 | USP24			PCSK9_males	0.392437	0.607563	0.877072	11080	2	0.0280105	0.00528572	6.94057	0.652245	0.0236726	0.00755285	2.76613	0.239923	0.027956	0.00511082	7.34856	0	0.0417403	0.00672852	9.256	0.125813	0.0265844	0.00433751	9.05335	0	0.0279823	0.00367776	13.5571	0	0.0329992	0.00407094	15.2839
rs7546522:55516713:C:T	1p32.3	1	55516713	T	C	rs11206510:55496039:T:C	0.227943	FALSE	PCSK9 (0 kb, nc-exon/Non coding transcript exon/MODIFIER | intron/Intron/MODIFIER | nc-RNA/Non coding transcript/MODIFIER); USP24 (15 kb); BSND (40 kb); TMEM61 (59 kb)	PCSK9:protein_coding(KNOWN); USP24:protein_coding(KNOWN); BSND:protein_coding(KNOWN); TMEM61:protein_coding(KNOWN)	PCSK9: proprotein convertase subtilisin/kexin type 9 (0 kb)	0.256	0.66 PCSK9 levels // 0.555 Apolipoprotein B levels // 0.555 Total cholesterol levels // 0.555 Low density lipoprotein cholesterol levels // 0.532 Plasma proprotein convertase subtilisin/kexin type 9 levels in stable coronary artery disease	PCSK9 | USP24			PCSK9_males	0.150717	0.150717	0.869727	11080	2	-0.0410918	0.00732063	7.70677	0.511257	-0.0253354	0.0108036	1.72389	0	-0.0375374	0.00681865	7.43649	0.225302	-0.0539774	0.00893014	8.81898	0.684433	-0.0361337	0.00607005	8.57925	0.313999	-0.0391886	0.00499431	14.3678	0	-0.0435922	0.00542087	15.0541
rs201373052:55646724:A:AT	1p32.3	1	55646724	AT	A	rs693668:55521109:G:A	0.195914	FALSE	USP24 (0 kb, intron/Intron/MODIFIER); GYG1P3 (41 kb); MIR4422 (45 kb); PCSK9 (120 kb)	USP24:protein_coding(KNOWN); GYG1P3:pseudogene(KNOWN); MIR4422:miRNA(KNOWN); PCSK9:protein_coding(KNOWN)	USP24: ubiquitin specific peptidase 24 (0 kb)		0.879 LDL cholesterol levels // 0.866 Total cholesterol levels // 0.866 Low density lipoprotein cholesterol levels // 0.602 PCSK9 levels // 0.549 Apolipoprotein B levels // 0.499 LDL cholesterol levels x short total sleep time interaction (2df test) // 0.477 LDL cholesterol levels x long total sleep time interaction (2df test)	PCSK9 | TMEM61 | USP24			PCSK9_free	0.151844	0.151844	0.942422	9621	2	-0.0497927	0.0102542	5.92182	0	-0.0689197	0.0199596	3.25857	0.395429	-0.061273	0.00959687	9.76863	0.450763	-0.0470133	0.0163476	2.39617	0	-0.0537868	0.00913546	8.40701	0	-0.0559126	0.00701359	14.81	0	-0.0576182	0.0082787	11.4668
rs4927205:55711465:A:G	1p32.3	1	55711465	G	A	rs116264584:55725045:G:C	0.426073	FALSE	MIR4422 (20 kb); GYG1P3 (22 kb); USP24 (31 kb); GOT2P1 (120 kb)	MIR4422:miRNA(KNOWN); GYG1P3:pseudogene(KNOWN); USP24:protein_coding(KNOWN); GOT2P1:pseudogene(KNOWN)	MIR4422: microRNA 4422 (20 kb)	1.427	0.692 PCSK9 levels // 0.482 Total cholesterol levels // 0.482 Low density lipoprotein cholesterol levels // 0.482 LDL cholesterol levels // 0.457 Apolipoprotein B levels // 0.402 LDL cholesterol levels x long total sleep time interaction (2df test) // 0.363 LDL cholesterol levels x short total sleep time interaction (2df test)	PCSK9 | TMEM61 | USP24			PCSK9_free	0.0922921	0.0922921	1.00327	14825	2	-0.032219	0.00848048	3.83623	0	-0.0229201	0.0130007	1.11184	0.121999	-0.0601697	0.00814031	12.8408	0.00456121	-0.0343846	0.0114066	2.58946	0	-0.0294433	0.00711426	4.45678	0	-0.0467662	0.00587835	14.7588	0.823124	-0.0514688	0.00662785	14.0874
rs145793607:55720083:C:A	1p32.3	1	55720083	A	C	rs116264584:55725045:G:C	0.465493	FALSE	MIR4422 (29 kb); GYG1P3 (31 kb); USP24 (39 kb); GOT2P1 (110 kb)	MIR4422:miRNA(KNOWN); GYG1P3:pseudogene(KNOWN); USP24:protein_coding(KNOWN); GOT2P1:pseudogene(KNOWN)	MIR4422: microRNA 4422 (29 kb)	1.1	0.674 PCSK9 levels // 0.503 Apolipoprotein B levels // 0.503 Total cholesterol levels // 0.503 Low density lipoprotein cholesterol levels // 0.447 LDL cholesterol levels x long total sleep time interaction (2df test) // 0.432 LDL cholesterol levels // 0.403 LDL cholesterol levels x short total sleep time interaction (2df test)	PCSK9 | TMEM61 | USP24			PCSK9_free	0.0872207	0.0872207	0.993422	14825	2	-0.0354748	0.00871912	4.32273	0	-0.0196964	0.0134487	0.846798	0.138144	-0.0596559	0.00837075	11.983	0	-0.0353903	0.0118531	2.54924	0	-0.0308054	0.00732779	4.58127	0	-0.0480581	0.00604429	14.7409	0.750152	-0.0515811	0.00683947	13.3313
rs1367117:21263900:G:A	2p24.1	2	21263900	A	G	rs1367117:21263900:G:A	1	TRUE	APOB (0 kb, exon/Missense/MODERATE | exon/Coding sequence/MODIFIER); TDRD15 (83 kb); C2orf43 (240 kb)	APOB:protein_coding(KNOWN); TDRD15:protein_coding(KNOWN); C2orf43:protein_coding(KNOWN)	APOB: apolipoprotein B (0 kb)	23	1 Cardiovascular disease // 1 LDL cholesterol levels // 1 Serum metabolite levels (CMS) // 1 LDL cholesterol levels x short total sleep time interaction (2df test) // 1 Lipid metabolism phenotypes // 1 Cholesterol, total // 1 LDL cholesterol // 1 Total cholesterol levels // 1 Low density lipoprotein cholesterol levels // 1 Triglyceride levels // 1 Triglycerides // 1 High density lipoprotein chole…	AC010872.1 | AC067959.1 | APOB | C2orf43 | GDF7 | LDAH | SDC1 | TDRD15			PCSK9_free	0.313908	0.313908	1.00418	14825	2	-0.0311959	0.00529682	8.41253	0	-0.00985366	0.0078528	0.67905	0.308506	-0.0273891	0.00511366	7.09541	0.442595	-0.0111407	0.00665008	1.02863	0	-0.0245222	0.00439828	7.60777	0.80302	-0.0292255	0.00368254	14.679	0	-0.0213515	0.00405479	6.85319
rs4927193:55509872:T:C	1p32.3	1	55509872	C	T	rs11206510:55496039:T:C	0.26097	FALSE	PCSK9 (0 kb, intron/Intron/MODIFIER); USP24 (22 kb); BSND (33 kb); TMEM61 (52 kb)	PCSK9:protein_coding(KNOWN); USP24:protein_coding(KNOWN); BSND:protein_coding(KNOWN); TMEM61:protein_coding(KNOWN)	PCSK9: proprotein convertase subtilisin/kexin type 9 (0 kb)	3.886	0.991 PCSK9 levels // 0.803 Plasma proprotein convertase subtilisin/kexin type 9 levels in stable coronary artery disease // 0.775 Apolipoprotein B levels // 0.775 Total cholesterol levels // 0.775 Low density lipoprotein cholesterol levels	DHCR24 | PCSK9 | USP24	GUSBP3		PCSK9_free	0.138286	0.138286	0.916867	14825	2	-0.0492203	0.00747717	10.3431	0.57407	-0.0285625	0.011441	1.9054	0	-0.0321234	0.00684769	5.57651	0.154894	-0.0630509	0.00941772	10.6602	0.708474	-0.0430377	0.00626905	11.1779	0.562257	-0.039922	0.00505472	14.5407	0.648315	-0.0428195	0.00553991	13.9695
rs934197:21267461:G:A	2p24.1	2	21267461	A	G	rs1367117:21263900:G:A	0.995184	FALSE	APOB (0.52 kb, near_gene/Upstream gene/MODIFIER); TDRD15 (79 kb); C2orf43 (240 kb)	APOB:protein_coding(KNOWN); TDRD15:protein_coding(KNOWN); C2orf43:protein_coding(KNOWN)	APOB: apolipoprotein B (0.52 kb)	5.96	1 Fasting total cholesterol in small LDL // 1 Fasting cholesterol esters in small LDL // 1 Fasting free cholesterol in small LDL // 1 Fasting serum total cholesterol // 1 Fasting total lipids in small LDL // 1 Fasting small LDL particle concentration // 1 Fasting phospholipid levels in small LDL // 1 Fasting total cholesterol in very small VLDL // 1 Fasting cholesterol esters in very small VLDL /…	AC010872.1 | AC067959.1 | APOB | C2orf43 | GDF7 | LDAH | SDC1 | TDRD15			PCSK9_free	0.31324	0.31324	1.00171	14825	2	-0.0312014	0.00529974	8.40636	0	-0.00960386	0.007859	0.654567	0.264521	-0.0269522	0.00512159	6.87215	0.425988	-0.0111852	0.00665614	1.03315	0	-0.0244501	0.00440103	7.55827	0.807374	-0.0290042	0.00368648	14.44	0	-0.0210887	0.00406011	6.68504
rs4927210:55721077:A:T	1p32.3	1	55721077	T	A	rs116264584:55725045:G:C	0.254442	FALSE	MIR4422 (30 kb); GYG1P3 (32 kb); USP24 (40 kb); GOT2P1 (110 kb)	MIR4422:miRNA(KNOWN); GYG1P3:pseudogene(KNOWN); USP24:protein_coding(KNOWN); GOT2P1:pseudogene(KNOWN)	MIR4422: microRNA 4422 (30 kb)	0.175	1 Apolipoprotein B levels // 1 Total cholesterol levels // 1 Low density lipoprotein cholesterol levels // 0.889 LDL cholesterol levels x long total sleep time interaction (2df test) // 0.848 LDL cholesterol levels x short total sleep time interaction (2df test) // 0.58 LDL cholesterol levels // 0.367 PCSK9 levels	DHCR24 | PCSK9 | TMEM61 | USP24	KLHL24		PCSK9_free	0.174164	0.174164	0.987839	14825	2	-0.0247101	0.00640605	3.93778	0	-0.0263759	0.00962347	2.2166	0.29039	-0.0450056	0.00625112	12.2228	0.0532982	-0.0189026	0.00854641	1.56934	0.161049	-0.0252216	0.00534114	5.63191	0	-0.0351062	0.00447837	14.3521	0.805505	-0.0359079	0.00504687	11.9477
rs4926673:55713671:G:A	1p32.3	1	55713671	A	G	rs116264584:55725045:G:C	0.44021	FALSE	MIR4422 (22 kb); GYG1P3 (25 kb); USP24 (33 kb); GOT2P1 (120 kb)	MIR4422:miRNA(KNOWN); GYG1P3:pseudogene(KNOWN); USP24:protein_coding(KNOWN); GOT2P1:pseudogene(KNOWN)	MIR4422: microRNA 4422 (22 kb)	6.064	0.717 PCSK9 levels // 0.466 Apolipoprotein B levels // 0.466 Total cholesterol levels // 0.466 Low density lipoprotein cholesterol levels // 0.456 LDL cholesterol levels // 0.412 LDL cholesterol levels x long total sleep time interaction (2df test) // 0.371 LDL cholesterol levels x short total sleep time interaction (2df test)	PCSK9 | TMEM61 | USP24			PCSK9_free	0.0920369	0.0920369	0.999568	14825	2	-0.0316549	0.00849763	3.70783	0	-0.022749	0.0130849	1.08898	0.147141	-0.0593149	0.00816233	12.436	0.0871649	-0.0345905	0.0114703	2.59139	0	-0.029013	0.00713806	4.31771	0	-0.0460414	0.00589233	14.2651	0.818536	-0.0510036	0.00665221	13.7526
rs79702288:55713410:A:C	1p32.3	1	55713410	C	A	rs116264584:55725045:G:C	0.44021	FALSE	MIR4422 (22 kb); GYG1P3 (24 kb); USP24 (33 kb); GOT2P1 (120 kb)	MIR4422:miRNA(KNOWN); GYG1P3:pseudogene(KNOWN); USP24:protein_coding(KNOWN); GOT2P1:pseudogene(KNOWN)	MIR4422: microRNA 4422 (22 kb)	5.519	0.717 PCSK9 levels // 0.466 Apolipoprotein B levels // 0.466 Total cholesterol levels // 0.466 Low density lipoprotein cholesterol levels // 0.456 LDL cholesterol levels // 0.412 LDL cholesterol levels x long total sleep time interaction (2df test) // 0.371 LDL cholesterol levels x short total sleep time interaction (2df test)	PCSK9 | TMEM61 | USP24			PCSK9_free	0.0920774	0.0920774	1.00076	14825	2	-0.0316323	0.00848414	3.71344	0	-0.0227685	0.0130829	1.0906	0.146323	-0.059242	0.00815792	12.4197	0.0821566	-0.0343174	0.0114549	2.56312	0	-0.0290082	0.00712976	4.32527	0	-0.0459782	0.00588619	14.2562	0.81827	-0.0508545	0.00664682	13.6977
rs59613675:55720337:A:G	1p32.3	1	55720337	G	A	rs116264584:55725045:G:C	0.254442	FALSE	MIR4422 (29 kb); GYG1P3 (31 kb); USP24 (40 kb); GOT2P1 (110 kb)	MIR4422:miRNA(KNOWN); GYG1P3:pseudogene(KNOWN); USP24:protein_coding(KNOWN); GOT2P1:pseudogene(KNOWN)	MIR4422: microRNA 4422 (29 kb)	1.184	1 Apolipoprotein B levels // 1 Total cholesterol levels // 1 Low density lipoprotein cholesterol levels // 0.889 LDL cholesterol levels x long total sleep time interaction (2df test) // 0.848 LDL cholesterol levels x short total sleep time interaction (2df test) // 0.58 LDL cholesterol levels // 0.367 PCSK9 levels	DHCR24 | PCSK9 | TMEM61 | USP24	KLHL24		PCSK9_free	0.174015	0.174015	0.989958	14825	2	-0.0247888	0.00640552	3.96012	0	-0.0263358	0.00961564	2.21403	0.288764	-0.0445331	0.00624566	12.002	0	-0.0182547	0.00854594	1.48635	0.177133	-0.0252643	0.0053395	5.65211	0	-0.0349104	0.00447618	14.2141	0.794686	-0.035384	0.0050439	11.636
rs45530931:55510971:T:C	1p32.3	1	55510971	C	T	rs11206510:55496039:T:C	0.256647	FALSE	PCSK9 (0 kb, intron/Intron/MODIFIER); USP24 (21 kb); BSND (34 kb); TMEM61 (53 kb)	PCSK9:protein_coding(KNOWN); USP24:protein_coding(KNOWN); BSND:protein_coding(KNOWN); TMEM61:protein_coding(KNOWN)	PCSK9: proprotein convertase subtilisin/kexin type 9 (0 kb)	4.143	1 PCSK9 levels // 0.811 Plasma proprotein convertase subtilisin/kexin type 9 levels in stable coronary artery disease // 0.782 Apolipoprotein B levels // 0.782 Total cholesterol levels // 0.782 Low density lipoprotein cholesterol levels	DHCR24 | PCSK9 | USP24	GUSBP3		PCSK9_free	0.137044	0.137044	0.911514	14825	2	-0.0475221	0.00752436	9.57835	0.603304	-0.02933	0.0115519	1.95794	0.046822	-0.0329699	0.00687411	5.80185	0.134143	-0.0629917	0.00946594	10.5393	0.73651	-0.042103	0.00631494	10.5841	0.425711	-0.0395901	0.00507986	14.1804	0.50951	-0.0433357	0.0055637	14.1739
rs4927208:55713947:T:A	1p32.3	1	55713947	A	T	rs116264584:55725045:G:C	0.44021	FALSE	MIR4422 (23 kb); GYG1P3 (25 kb); USP24 (33 kb); GOT2P1 (120 kb)	MIR4422:miRNA(KNOWN); GYG1P3:pseudogene(KNOWN); USP24:protein_coding(KNOWN); GOT2P1:pseudogene(KNOWN)	MIR4422: microRNA 4422 (23 kb)	6.802	0.717 PCSK9 levels // 0.466 Apolipoprotein B levels // 0.466 Total cholesterol levels // 0.466 Low density lipoprotein cholesterol levels // 0.456 LDL cholesterol levels // 0.412 LDL cholesterol levels x long total sleep time interaction (2df test) // 0.371 LDL cholesterol levels x short total sleep time interaction (2df test)	PCSK9 | TMEM61 | USP24			PCSK9_free	0.0921153	0.0921153	0.999728	14825	2	-0.0313834	0.00850611	3.64665	0	-0.0221899	0.0130959	1.04812	0.105628	-0.0589494	0.00816112	12.2947	0	-0.0351672	0.0114771	2.66145	0	-0.0286556	0.00714485	4.21798	0	-0.0457367	0.00589469	14.0767	0.817133	-0.0509627	0.00665288	13.7292
rs4927209:55718467:A:G	1p32.3	1	55718467	G	A	rs116264584:55725045:G:C	0.254442	FALSE	MIR4422 (27 kb); GYG1P3 (29 kb); USP24 (38 kb); GOT2P1 (110 kb)	MIR4422:miRNA(KNOWN); GYG1P3:pseudogene(KNOWN); USP24:protein_coding(KNOWN); GOT2P1:pseudogene(KNOWN)	MIR4422: microRNA 4422 (27 kb)	1.965	1 Apolipoprotein B levels // 1 Total cholesterol levels // 1 Low density lipoprotein cholesterol levels // 0.889 LDL cholesterol levels x long total sleep time interaction (2df test) // 0.848 LDL cholesterol levels x short total sleep time interaction (2df test) // 0.58 LDL cholesterol levels // 0.367 PCSK9 levels	DHCR24 | PCSK9 | TMEM61 | USP24	KLHL24		PCSK9_free	0.174507	0.174507	0.993489	14825	2	-0.0247944	0.00639316	3.97512	0	-0.0261576	0.00959251	2.19803	0.271817	-0.0435171	0.00623388	11.5335	0	-0.0183357	0.00852019	1.50312	0.170327	-0.0252137	0.00532842	5.65285	0	-0.0343919	0.00446765	13.8677	0.77254	-0.034737	0.0050324	11.2893
rs10888901:55674585:G:C	1p32.3	1	55674585	C	G	rs693668:55521109:G:A	0.165067	FALSE	USP24 (0 kb, intron/Intron/MODIFIER); GYG1P3 (13 kb); MIR4422 (17 kb); PCSK9 (140 kb)	USP24:protein_coding(KNOWN); GYG1P3:pseudogene(KNOWN); MIR4422:miRNA(KNOWN); PCSK9:protein_coding(KNOWN)	USP24: ubiquitin specific peptidase 24 (0 kb)	0.397	0.377 Apolipoprotein B levels // 0.377 Total cholesterol levels // 0.377 Low density lipoprotein cholesterol levels	PCSK9 | USP24			PCSK9_males_free	0.278508	0.278508	0.80437	7642	6	0.011002	0.00614722	1.1313	0.263052	0.00189642	0.00833575	0.0876328	0.162657	0.0437124	0.0056989	13.7692	0	0.0141464	0.0071488	1.31802	0	0.00779444	0.00495535	0.936595	0	0.0285934	0.00418322	11.1006	0.934329	0.032224	0.00445734	12.3101
rs12029058:55717274:A:G	1p32.3	1	55717274	G	A	rs116264584:55725045:G:C	0.254442	FALSE	MIR4422 (26 kb); GYG1P3 (28 kb); USP24 (36 kb); GOT2P1 (120 kb)	MIR4422:miRNA(KNOWN); GYG1P3:pseudogene(KNOWN); USP24:protein_coding(KNOWN); GOT2P1:pseudogene(KNOWN)	MIR4422: microRNA 4422 (26 kb)	5.199	1 Apolipoprotein B levels // 1 Total cholesterol levels // 1 Low density lipoprotein cholesterol levels // 0.889 LDL cholesterol levels x long total sleep time interaction (2df test) // 0.848 LDL cholesterol levels x short total sleep time interaction (2df test) // 0.58 LDL cholesterol levels // 0.367 PCSK9 levels	DHCR24 | PCSK9 | TMEM61 | USP24	KLHL24		PCSK9_free	0.175069	0.175069	0.994418	14825	2	-0.0248607	0.00637741	4.01104	0	-0.025852	0.00958423	2.15938	0.278928	-0.0430661	0.00622651	11.336	0	-0.0181379	0.00851715	1.47883	0.173814	-0.0251649	0.00531791	5.65324	0	-0.0341813	0.00445958	13.7546	0.760314	-0.0343837	0.0050279	11.0942
rs12239399:55719042:A:T	1p32.3	1	55719042	T	A	rs116264584:55725045:G:C	0.24929	FALSE	MIR4422 (28 kb); GYG1P3 (30 kb); USP24 (38 kb); GOT2P1 (110 kb)	MIR4422:miRNA(KNOWN); GYG1P3:pseudogene(KNOWN); USP24:protein_coding(KNOWN); GOT2P1:pseudogene(KNOWN)	MIR4422: microRNA 4422 (28 kb)	1.265	0.993 Apolipoprotein B levels // 0.993 Total cholesterol levels // 0.993 Low density lipoprotein cholesterol levels // 0.883 LDL cholesterol levels x long total sleep time interaction (2df test) // 0.842 LDL cholesterol levels x short total sleep time interaction (2df test) // 0.578 LDL cholesterol levels // 0.359 PCSK9 levels	DHCR24 | PCSK9 | TMEM61 | USP24	KLHL24		PCSK9_free	0.174954	0.174954	0.991678	14825	2	-0.0245154	0.0063919	3.89885	0	-0.0260195	0.00958352	2.18256	0.277972	-0.0430605	0.00623087	11.3182	0	-0.0183059	0.0085202	1.4992	0.165041	-0.0249785	0.00532615	5.56303	0	-0.0340245	0.00446611	13.5984	0.768318	-0.0344347	0.00503082	11.1129
rs2483205:55518316:C:T	1p32.3	1	55518316	T	C	rs693668:55521109:G:A	0.248904	FALSE	PCSK9 (0 kb, intron/Splice region/LOW | intron/Intron/MODIFIER | nc-RNA/Non coding transcript/MODIFIER); USP24 (14 kb); BSND (42 kb); TMEM61 (60 kb)	PCSK9:protein_coding(KNOWN); USP24:protein_coding(KNOWN); BSND:protein_coding(KNOWN); TMEM61:protein_coding(KNOWN)	PCSK9: proprotein convertase subtilisin/kexin type 9 (0 kb)	3.41	0.372 Apolipoprotein B levels // 0.372 Total cholesterol levels // 0.372 Low density lipoprotein cholesterol levels	PCSK9 | USP24			PCSK9_free	0.465899	0.465899	0.924864	14825	2	-0.0224904	0.005031	5.11006	0.58807	-0.0179772	0.00750663	1.78145	0	-0.0310704	0.00494695	9.45806	0.403036	-0.0248041	0.00642299	3.95019	0.0319991	-0.0210915	0.00418589	6.32922	0	-0.0268527	0.00353084	13.5506	0.323747	-0.0287373	0.00392026	12.6384
rs201732208:55490861:T:C	1p32.3	1	55490861	C	T	rs11206510:55496039:T:C	0.593531	FALSE	BSND (14 kb); PCSK9 (14 kb); TMEM61 (33 kb); USP24 (41 kb)	BSND:protein_coding(KNOWN); PCSK9:protein_coding(KNOWN); TMEM61:protein_coding(KNOWN); USP24:protein_coding(KNOWN)	BSND: Bartter syndrome, infantile, with sensorineural deafness (Barttin) (14 kb)		0.951 Coronary artery disease // 0.951 Low-density lipoprotein levels (MTAG) // 0.951 Linoleic acid levels // 0.951 Total omega-6 fatty acid levels // 0.934 LDL cholesterol levels x long total sleep time interaction (2df test) // 0.934 LDL cholesterol levels x short total sleep time interaction (2df test) // 0.934 Concentration of medium VLDL particles (UKB data field 23502) // 0.924 Total choles…	BSND | C1orf83 | DHCR24 | PCSK9 | TTC4			PCSK9_free	0.242421	0.242421	0.936248	9621	2	-0.0408486	0.00873877	5.5349	0	-0.0533163	0.017214	2.71198	0.643722	-0.0486132	0.00806267	8.78818	0	-0.0336777	0.0131796	1.97011	0.148228	-0.0434033	0.0078046	7.57201	0	-0.0450428	0.00593142	13.5107	0	-0.0445459	0.00687983	10.0217
rs7536300:55714215:G:A	1p32.3	1	55714215	A	G	rs693668:55521109:G:A	0.343728	FALSE	MIR4422 (23 kb); GYG1P3 (25 kb); USP24 (33 kb); GOT2P1 (120 kb)	MIR4422:miRNA(KNOWN); GYG1P3:pseudogene(KNOWN); USP24:protein_coding(KNOWN); GOT2P1:pseudogene(KNOWN)	MIR4422: microRNA 4422 (23 kb)	3.65	0.428 LDL cholesterol levels x long total sleep time interaction (2df test) // 0.419 LDL cholesterol levels x short total sleep time interaction (2df test) // 0.384 Apolipoprotein B levels // 0.384 Total cholesterol levels // 0.384 Low density lipoprotein cholesterol levels // 0.357 Free cholesterol to total lipids ratio in IDL // 0.357 Cholesterol to total lipids ratio in small HDL // 0.357 Trig…	DHCR24 | PCSK9 | USP24	KLHL24		PCSK9_males	0.367439	0.632561	0.975539	11080	2	0.00698838	0.00509344	0.767649	0.575893	0.00744955	0.0074895	0.494523	0	0.0351453	0.00491876	12.0533	0.513284	0.0205175	0.00661825	2.71118	0.0601342	0.00713422	0.00421849	1.0419	0	0.0215579	0.00354168	8.95143	0.93676	0.0299404	0.00394889	13.4658
rs7511855:55713961:C:T	1p32.3	1	55713961	T	C	rs693668:55521109:G:A	0.343728	FALSE	MIR4422 (23 kb); GYG1P3 (25 kb); USP24 (33 kb); GOT2P1 (120 kb)	MIR4422:miRNA(KNOWN); GYG1P3:pseudogene(KNOWN); USP24:protein_coding(KNOWN); GOT2P1:pseudogene(KNOWN)	MIR4422: microRNA 4422 (23 kb)	5.864	0.428 LDL cholesterol levels x long total sleep time interaction (2df test) // 0.419 LDL cholesterol levels x short total sleep time interaction (2df test) // 0.384 Apolipoprotein B levels // 0.384 Total cholesterol levels // 0.384 Low density lipoprotein cholesterol levels // 0.357 Free cholesterol to total lipids ratio in IDL // 0.357 Cholesterol to total lipids ratio in small HDL // 0.357 Trig…	DHCR24 | PCSK9 | USP24	KLHL24		PCSK9_males	0.367351	0.632649	0.976856	11080	2	0.00700263	0.00509189	0.770195	0.5758	0.0073723	0.00748636	0.488028	0	0.0351295	0.00491526	12.0595	0.541046	0.0204841	0.00661721	2.70446	0.0562047	0.00711955	0.00421705	1.03925	0	0.0215624	0.00353986	8.96333	0.936688	0.0299221	0.00394686	13.4633
rs11206538:55715412:C:T	1p32.3	1	55715412	T	C	rs693668:55521109:G:A	0.336605	FALSE	MIR4422 (24 kb); GYG1P3 (26 kb); USP24 (35 kb); GOT2P1 (120 kb)	MIR4422:miRNA(KNOWN); GYG1P3:pseudogene(KNOWN); USP24:protein_coding(KNOWN); GOT2P1:pseudogene(KNOWN)	MIR4422: microRNA 4422 (24 kb)	1.109	0.43 LDL cholesterol levels x long total sleep time interaction (2df test) // 0.421 LDL cholesterol levels x short total sleep time interaction (2df test) // 0.385 Apolipoprotein B levels // 0.385 Total cholesterol levels // 0.385 Low density lipoprotein cholesterol levels // 0.35 Free cholesterol to total lipids ratio in IDL // 0.35 Cholesterol to total lipids ratio in small HDL // 0.35 Triglyce…	DHCR24 | PCSK9 | USP24	KLHL24		PCSK9_males	0.367009	0.632991	0.97774	11080	2	0.00736851	0.00509059	0.828543	0.574652	0.0073874	0.00749236	0.488809	0	0.0346417	0.00491281	11.7589	0.536134	0.0205494	0.00662324	2.7149	0.0663194	0.00737448	0.00421739	1.09495	0	0.0214896	0.00353851	8.91354	0.932713	0.02964	0.00394687	13.2252
rs588245:21270057:A:G	2p24.1	2	21270057	G	A	rs1367117:21263900:G:A	0.458405	FALSE	APOB (3.1 kb, near_gene/Upstream gene/MODIFIER); TDRD15 (77 kb); C2orf43 (250 kb)	APOB:protein_coding(KNOWN); TDRD15:protein_coding(KNOWN); C2orf43:protein_coding(KNOWN)	APOB: apolipoprotein B (3.1 kb)	12.1	1 Free cholesterol to total lipids ratio in IDL // 1 Cholesterol to total lipids in medium LDL percentage (UKB data field 23620) // 0.976 Cholesterol to total lipids ratio in medium LDL // 0.96 Coronary artery disease // 0.9 Serum alkaline phosphatase levels // 0.9 Total cholesterol levels // 0.9 Proprotein convertase subtilisin/kexin type 9 levels // 0.733 Height // 0.464 LDL cholesterol // 0.46…	AC010872.1 | AC067959.1 | APOB | C2orf43 | HS1BP3 | LDAH | RHOB | TDRD15 | XM_371480			PCSK9_free	0.455264	0.544736	0.99153	14825	2	0.0218056	0.0049098	5.04783	0	0.00847298	0.00731363	0.609153	0.505464	0.0289362	0.00475436	8.96199	0.506586	0.0120342	0.00627131	1.26304	0	0.0176636	0.00408295	4.81921	0.56348	0.0254856	0.00341881	13.0488	0.0813324	0.0227674	0.00378968	8.72327
rs483462:55525400:G:A	1p32.3	1	55525400	A	G	rs693668:55521109:G:A	0.319624	FALSE	PCSK9 (0 kb, intron/Intron/MODIFIER | nc-RNA/Non coding transcript/MODIFIER); USP24 (6.6 kb); BSND (49 kb); TMEM61 (67 kb)	PCSK9:protein_coding(KNOWN); USP24:protein_coding(KNOWN); BSND:protein_coding(KNOWN); TMEM61:protein_coding(KNOWN)	PCSK9: proprotein convertase subtilisin/kexin type 9 (0 kb)	0.04	0.509 Proprotein convertase subtilisin/kexin type 9 levels // 0.38 LDL cholesterol levels x short total sleep time interaction (2df test) // 0.34 Free cholesterol to total lipids ratio in IDL // 0.34 Cholesterol to total lipids ratio in small HDL // 0.34 Triglycerides to total lipids ratio in small LDL // 0.32 Apolipoprotein B levels // 0.32 LDL cholesterol levels // 0.32 Serum levels of protein …	DHCR24 | PCSK9 | TTC4 | USP24	BBX | KLHL24 | MLF1 | MUC19 | PARP8 | TSPAN31		PCSK9_males	0.292447	0.707553	0.977293	11080	2	0.0149322	0.00536465	2.26871	0.174108	0.00985461	0.00786386	0.676628	0	0.0324215	0.00522919	9.2639	0.769045	0.0286602	0.00696509	4.40513	0.403705	0.0133196	0.00443875	2.56981	0	0.0239004	0.00374824	9.7494	0.816514	0.0310656	0.00418291	12.9531
rs589566:21269809:A:G	2p24.1	2	21269809	G	A	rs1367117:21263900:G:A	0.453457	FALSE	APOB (2.9 kb, near_gene/Upstream gene/MODIFIER); TDRD15 (77 kb); C2orf43 (250 kb)	APOB:protein_coding(KNOWN); TDRD15:protein_coding(KNOWN); C2orf43:protein_coding(KNOWN)	APOB: apolipoprotein B (2.9 kb)	1.75	1 Cholesterol to total lipids ratio in medium LDL // 0.976 Free cholesterol to total lipids ratio in IDL // 0.976 Cholesterol to total lipids in medium LDL percentage (UKB data field 23620) // 0.968 Coronary artery disease // 0.885 Serum alkaline phosphatase levels // 0.885 Total cholesterol levels // 0.885 Proprotein convertase subtilisin/kexin type 9 levels // 0.726 Height // 0.457 LDL choleste…	AC010872.1 | AC067959.1 | APOB | C2orf43 | HS1BP3 | LDAH | RHOB | TDRD15 | XM_371480			PCSK9_free	0.457928	0.542072	0.989471	14825	2	0.0220628	0.00490804	5.15755	0	0.00914856	0.00732428	0.675485	0.487685	0.0285327	0.00476844	8.68504	0.518486	0.012198	0.00628601	1.28467	0	0.0180608	0.00408378	5.01106	0.533907	0.0253911	0.00342343	12.9246	0	0.0225663	0.00380005	8.53878
rs615563:55526296:A:G	1p32.3	1	55526296	G	A	rs693668:55521109:G:A	0.315832	FALSE	PCSK9 (0 kb, intron/Intron/MODIFIER | nc-RNA/Non coding transcript/MODIFIER); USP24 (5.7 kb); BSND (50 kb); TMEM61 (68 kb)	PCSK9:protein_coding(KNOWN); USP24:protein_coding(KNOWN); BSND:protein_coding(KNOWN); TMEM61:protein_coding(KNOWN)	PCSK9: proprotein convertase subtilisin/kexin type 9 (0 kb)	1.604	0.509 Proprotein convertase subtilisin/kexin type 9 levels // 0.376 LDL cholesterol levels x short total sleep time interaction (2df test) // 0.337 Free cholesterol to total lipids ratio in IDL // 0.337 Cholesterol to total lipids ratio in small HDL // 0.337 Triglycerides to total lipids ratio in small LDL // 0.316 Apolipoprotein B levels // 0.316 LDL cholesterol levels // 0.316 Serum levels of p…	DHCR24 | PCSK9 | TTC4 | USP24	BBX | KLHL24 | MLF1 | MUC19 | PARP8 | TSPAN31		PCSK9_males	0.292291	0.707709	0.97612	11080	2	0.0149185	0.00536251	2.26672	0.15375	0.00982135	0.00787588	0.672071	0	0.0322885	0.00523184	9.18535	0.773705	0.0287706	0.00696688	4.43304	0.401802	0.013304	0.00443969	2.56388	0	0.0238177	0.00374849	9.68568	0.813969	0.03102	0.00418465	12.9072
rs568052:55524842:G:A	1p32.3	1	55524842	A	G	rs693668:55521109:G:A	0.319624	FALSE	PCSK9 (0 kb, intron/Intron/MODIFIER | nc-RNA/Non coding transcript/MODIFIER); USP24 (7.2 kb); BSND (48 kb); TMEM61 (67 kb)	PCSK9:protein_coding(KNOWN); USP24:protein_coding(KNOWN); BSND:protein_coding(KNOWN); TMEM61:protein_coding(KNOWN)	PCSK9: proprotein convertase subtilisin/kexin type 9 (0 kb)	3.802	0.509 Proprotein convertase subtilisin/kexin type 9 levels // 0.38 LDL cholesterol levels x short total sleep time interaction (2df test) // 0.34 Free cholesterol to total lipids ratio in IDL // 0.34 Cholesterol to total lipids ratio in small HDL // 0.34 Triglycerides to total lipids ratio in small LDL // 0.32 Apolipoprotein B levels // 0.32 LDL cholesterol levels // 0.32 Serum levels of protein …	DHCR24 | PCSK9 | TTC4 | USP24	BBX | KLHL24 | MLF1 | MUC19 | PARP8 | TSPAN31		PCSK9_males	0.293087	0.706913	0.981731	11080	2	0.0147067	0.00536122	2.21525	0.196573	0.0106514	0.00785925	0.755364	0	0.0322171	0.00522795	9.16017	0.771207	0.0287982	0.00696426	4.44347	0.404291	0.0134189	0.00443599	2.6045	0	0.0236822	0.00374662	9.59276	0.817118	0.0309849	0.0041821	12.8946
rs512535:21267782:T:C	2p24.1	2	21267782	C	T	rs1367117:21263900:G:A	0.458405	FALSE	APOB (0.84 kb, near_gene/Upstream gene/MODIFIER); TDRD15 (79 kb); C2orf43 (240 kb)	APOB:protein_coding(KNOWN); TDRD15:protein_coding(KNOWN); C2orf43:protein_coding(KNOWN)	APOB: apolipoprotein B (0.84 kb)	2.817	1 Coronary artery disease // 0.968 Cholesterol to total lipids ratio in medium LDL // 0.96 Free cholesterol to total lipids ratio in IDL // 0.96 Cholesterol to total lipids in medium LDL percentage (UKB data field 23620) // 0.915 Serum alkaline phosphatase levels // 0.915 Total cholesterol levels // 0.915 Proprotein convertase subtilisin/kexin type 9 levels // 0.713 Height // 0.462 PCSK9 levels /…	AC010872.1 | AC067959.1 | APOB | C2orf43 | HS1BP3 | LDAH | RHOB | TDRD15 | XM_371480			PCSK9_free	0.454076	0.545924	1.0038	14825	2	0.021833	0.00488029	5.11458	0.101185	0.0109972	0.00730144	0.880289	0.452722	0.0282443	0.00474249	8.60825	0.454439	0.012199	0.00625574	1.2941	0	0.0184869	0.00406389	5.26871	0.343112	0.0251304	0.00340445	12.8095	0	0.0223883	0.00378024	8.49657
rs4609471:55493584:C:A	1p32.3	1	55493584	A	C	rs11206510:55496039:T:C	0.453292	FALSE	PCSK9 (12 kb); BSND (17 kb); TMEM61 (36 kb); USP24 (38 kb)	PCSK9:protein_coding(KNOWN); BSND:protein_coding(KNOWN); TMEM61:protein_coding(KNOWN); USP24:protein_coding(KNOWN)	PCSK9: proprotein convertase subtilisin/kexin type 9 (12 kb)	6.499	0.846 Coronary artery disease // 0.846 Low-density lipoprotein levels (MTAG) // 0.846 Linoleic acid levels // 0.846 Total omega-6 fatty acid levels // 0.827 Total cholesterol levels // 0.827 Low density lipoprotein cholesterol levels // 0.827 PCSK9 levels // 0.772 LDL cholesterol levels x long total sleep time interaction (2df test) // 0.772 LDL cholesterol levels x short total sleep time interac…	BSND | C1orf83 | DHCR24 | PCSK9 | TTC4			PCSK9_free	0.209675	0.209675	0.915335	9621	2	-0.0445273	0.00925314	5.82828	0	-0.051281	0.0180222	2.3557	0.531668	-0.0484956	0.00863524	7.71777	0	-0.034791	0.0138157	1.92205	0.580061	-0.0459362	0.00824468	7.5979	0	-0.0466484	0.00631922	12.8082	0	-0.0446457	0.00732475	8.9605
rs584626:55523984:C:T	1p32.3	1	55523984	T	C	rs693668:55521109:G:A	0.235326	FALSE	PCSK9 (0 kb, intron/Intron/MODIFIER | nc-RNA/Non coding transcript/MODIFIER); USP24 (8 kb); BSND (47 kb); TMEM61 (66 kb)	PCSK9:protein_coding(KNOWN); USP24:protein_coding(KNOWN); BSND:protein_coding(KNOWN); TMEM61:protein_coding(KNOWN)	PCSK9: proprotein convertase subtilisin/kexin type 9 (0 kb)	0.667	1 Proprotein convertase subtilisin/kexin type 9 levels // 0.409 Estimated glomerular filtration rate // 0.389 Estimated glomerular filtration rate (creatinine)	C1orf177 | DHCR24 | PCSK9 | TTC4 | USP24	BBX | KLHL24 | MLF1 | MUC19 | PARP8 | TSPAN31		PCSK9_males	0.165843	0.834157	0.969782	11080	2	0.0275348	0.00661937	4.49918	0.618613	0.0111985	0.00984046	0.593768	0	0.0364461	0.00639683	7.92595	0.768933	0.0385158	0.00851938	5.21377	0	0.0224457	0.00550118	4.34691	0.472971	0.0321428	0.00460439	11.5361	0	0.0371923	0.00511671	12.4406
rs533375:55523361:A:G	1p32.3	1	55523361	G	A	rs693668:55521109:G:A	0.238417	FALSE	PCSK9 (0 kb, intron/Intron/MODIFIER | nc-RNA/Non coding transcript/MODIFIER | near_gene/Downstream gene/MODIFIER); USP24 (8.7 kb); BSND (47 kb); TMEM61 (65 kb)	PCSK9:protein_coding(KNOWN); USP24:protein_coding(KNOWN); BSND:protein_coding(KNOWN); TMEM61:protein_coding(KNOWN)	PCSK9: proprotein convertase subtilisin/kexin type 9 (0 kb)	5.065	0.98 Proprotein convertase subtilisin/kexin type 9 levels // 0.399 Estimated glomerular filtration rate // 0.38 Estimated glomerular filtration rate (creatinine)	C1orf177 | DHCR24 | PCSK9 | TTC4 | USP24	BBX | KLHL24 | MLF1 | MUC19 | PARP8 | TSPAN31		PCSK9_males	0.166302	0.833698	0.963504	11080	2	0.0275623	0.0066388	4.48401	0.617484	0.0100744	0.00986961	0.512969	0.0538489	0.0359686	0.00641583	7.69453	0.777609	0.0391743	0.00855024	5.33889	0	0.0221146	0.00551737	4.21351	0.537376	0.031909	0.00461799	11.3169	0	0.0371234	0.00513312	12.3233
rs534347:55523483:C:T	1p32.3	1	55523483	T	C	rs693668:55521109:G:A	0.238417	FALSE	PCSK9 (0 kb, intron/Intron/MODIFIER | nc-RNA/Non coding transcript/MODIFIER); USP24 (8.5 kb); BSND (47 kb); TMEM61 (66 kb)	PCSK9:protein_coding(KNOWN); USP24:protein_coding(KNOWN); BSND:protein_coding(KNOWN); TMEM61:protein_coding(KNOWN)	PCSK9: proprotein convertase subtilisin/kexin type 9 (0 kb)	10.24	0.98 Proprotein convertase subtilisin/kexin type 9 levels // 0.399 Estimated glomerular filtration rate // 0.38 Estimated glomerular filtration rate (creatinine)	C1orf177 | DHCR24 | PCSK9 | TTC4 | USP24	BBX | KLHL24 | MLF1 | MUC19 | PARP8 | TSPAN31		PCSK9_males	0.166392	0.833608	0.964356	11080	2	0.0274575	0.00663779	4.45526	0.617216	0.0104477	0.0098575	0.539308	0.0302371	0.03594	0.00641383	7.68767	0.777628	0.0390285	0.00853427	5.32128	0	0.0221509	0.00551468	4.22921	0.511876	0.0318443	0.00461691	11.279	0	0.0370548	0.00512863	12.3007
rs585131:55524116:C:T	1p32.3	1	55524116	T	C	rs693668:55521109:G:A	0.235326	FALSE	PCSK9 (0 kb, intron/Intron/MODIFIER | nc-RNA/Non coding transcript/MODIFIER); USP24 (7.9 kb); BSND (48 kb); TMEM61 (66 kb)	PCSK9:protein_coding(KNOWN); USP24:protein_coding(KNOWN); BSND:protein_coding(KNOWN); TMEM61:protein_coding(KNOWN)	PCSK9: proprotein convertase subtilisin/kexin type 9 (0 kb)	5.796	1 Proprotein convertase subtilisin/kexin type 9 levels // 0.409 Estimated glomerular filtration rate // 0.389 Estimated glomerular filtration rate (creatinine)	C1orf177 | DHCR24 | PCSK9 | TTC4 | USP24	BBX | KLHL24 | MLF1 | MUC19 | PARP8 | TSPAN31		PCSK9_males	0.165966	0.834034	0.971205	11080	2	0.0275818	0.00661192	4.52159	0.616302	0.0106827	0.00979863	0.560129	0	0.0362792	0.00638924	7.87701	0.771438	0.0380135	0.00850513	5.10858	0	0.0222946	0.00548961	4.31163	0.510712	0.0320794	0.00459907	11.5185	0	0.0369048	0.00510975	12.2921
rs2647286:55716497:G:A	1p32.3	1	55716497	A	G	rs693668:55521109:G:A	0.127446	FALSE	MIR4422 (25 kb); GYG1P3 (27 kb); USP24 (36 kb); GOT2P1 (120 kb)	MIR4422:miRNA(KNOWN); GYG1P3:pseudogene(KNOWN); USP24:protein_coding(KNOWN); GOT2P1:pseudogene(KNOWN)	MIR4422: microRNA 4422 (25 kb)	1.551	1 LDL cholesterol levels x short total sleep time interaction (2df test) // 0.962 LDL cholesterol levels x long total sleep time interaction (2df test) // 0.848 Apolipoprotein B levels // 0.848 Total cholesterol levels // 0.848 Low density lipoprotein cholesterol levels // 0.53 LDL cholesterol levels // 0.338 PCSK9 levels	DHCR24 | PCSK9 | TMEM61 | USP24	KLHL24		PCSK9_free	0.19699	0.19699	0.997622	14825	2	-0.0204504	0.0061184	3.0774	0	-0.0247262	0.00917387	2.15565	0.0852724	-0.0409901	0.00599747	11.0866	0	-0.0202102	0.00810755	1.89282	0	-0.0217668	0.00509833	4.70768	0	-0.0309252	0.00428718	12.272	0.826006	-0.0336407	0.00482291	11.5125
rs516499:55526685:G:A	1p32.3	1	55526685	A	G	rs693668:55521109:G:A	0.235326	FALSE	PCSK9 (0 kb, intron/Intron/MODIFIER | nc-RNA/Non coding transcript/MODIFIER); USP24 (5.3 kb); BSND (50 kb); TMEM61 (69 kb)	PCSK9:protein_coding(KNOWN); USP24:protein_coding(KNOWN); BSND:protein_coding(KNOWN); TMEM61:protein_coding(KNOWN)	PCSK9: proprotein convertase subtilisin/kexin type 9 (0 kb)	2.408	1 Proprotein convertase subtilisin/kexin type 9 levels // 0.409 Estimated glomerular filtration rate // 0.389 Estimated glomerular filtration rate (creatinine)	C1orf177 | DHCR24 | PCSK9 | TTC4 | USP24	BBX | KLHL24 | MLF1 | MUC19 | PARP8 | TSPAN31		PCSK9_males	0.165231	0.834769	0.979565	11080	2	0.0281262	0.00659651	4.6996	0.609856	0.0104503	0.00981349	0.542625	0	0.0353048	0.00637194	7.53244	0.788963	0.0392953	0.00848391	5.44316	0	0.0226252	0.0054834	4.43324	0.552491	0.0318398	0.00458745	11.4113	0	0.036744	0.0050963	12.2524
rs1713223:21271270:C:A	2p24.1	2	21271270	A	C	rs1367117:21263900:G:A	0.436565	FALSE	APOB (4.3 kb, near_gene/Upstream gene/MODIFIER); TDRD15 (76 kb); C2orf43 (250 kb)	APOB:protein_coding(KNOWN); TDRD15:protein_coding(KNOWN); C2orf43:protein_coding(KNOWN)	APOB: apolipoprotein B (4.3 kb)	0.694	0.95 Free cholesterol to total lipids ratio in IDL // 0.95 Cholesterol to total lipids in medium LDL percentage (UKB data field 23620) // 0.934 Cholesterol to total lipids ratio in medium LDL // 0.933 Serum alkaline phosphatase levels // 0.933 Total cholesterol levels // 0.933 Proprotein convertase subtilisin/kexin type 9 levels // 0.926 Coronary artery disease // 0.759 Height // 0.472 LDL choles…	AC010872.1 | AC067959.1 | APOB | C2orf43 | HS1BP3 | LDAH | RHOB | TDRD15 | XM_371480			PCSK9_free	0.465481	0.534519	0.986059	14825	2	0.0214854	0.00491417	4.90944	0	0.00832677	0.00731645	0.594531	0.414024	0.0274083	0.00476551	8.07551	0.403467	0.0105872	0.00627567	1.04052	0	0.0173946	0.00408594	4.68421	0.551373	0.0245378	0.00342442	12.114	0	0.0212562	0.00379628	7.66479
rs630431:55527323:G:A	1p32.3	1	55527323	A	G	rs693668:55521109:G:A	0.306897	FALSE	PCSK9 (0 kb, intron/Intron/MODIFIER | nc-RNA/Non coding transcript/MODIFIER); USP24 (4.7 kb, near_gene/Downstream gene/MODIFIER); BSND (51 kb); TMEM61 (69 kb)	PCSK9:protein_coding(KNOWN); USP24:protein_coding(KNOWN); BSND:protein_coding(KNOWN); TMEM61:protein_coding(KNOWN)	PCSK9: proprotein convertase subtilisin/kexin type 9 (0 kb)	11.15	0.504 Proprotein convertase subtilisin/kexin type 9 levels // 0.366 LDL cholesterol levels x short total sleep time interaction (2df test) // 0.327 Free cholesterol to total lipids ratio in IDL // 0.327 Cholesterol to total lipids ratio in small HDL // 0.327 Triglycerides to total lipids ratio in small LDL // 0.307 Apolipoprotein B levels // 0.307 LDL cholesterol levels // 0.307 Serum levels of p…	DHCR24 | PCSK9 | TTC4 | USP24	BBX | KLHL24 | MLF1 | MUC19 | PARP8 | TSPAN31		PCSK9_males	0.290832	0.709168	0.978742	11080	2	0.0143725	0.0053829	2.11952	0.100185	0.0106393	0.00792382	0.74559	0	0.0312756	0.00524343	8.62799	0.767714	0.0278096	0.00698988	4.15338	0.400582	0.0131937	0.00445977	2.5097	0	0.0230459	0.00375969	9.0625	0.802358	0.0300275	0.00419556	12.0832
rs562556:55524237:G:A	1p32.3	1	55524237	A	G	rs693668:55521109:G:A	0.235326	FALSE	PCSK9 (0 kb, exon/Missense/MODERATE | exon/Synonymous/LOW | exon/Coding sequence/MODIFIER | nc-exon/Non coding transcript exon/MODIFIER | nc-RNA/Non coding transcript/MODIFIER); USP24 (7.8 kb); BSND (48 kb); TMEM61 (66 kb)	PCSK9:protein_coding(KNOWN); USP24:protein_coding(KNOWN); BSND:protein_coding(KNOWN); TMEM61:protein_coding(KNOWN)	PCSK9: proprotein convertase subtilisin/kexin type 9 (0 kb)	0.004	1 Proprotein convertase subtilisin/kexin type 9 levels // 0.409 Estimated glomerular filtration rate // 0.389 Estimated glomerular filtration rate (creatinine)	C1orf177 | DHCR24 | PCSK9 | TTC4 | USP24	BBX | KLHL24 | MLF1 | MUC19 | PARP8 | TSPAN31		PCSK9_males	0.164901	0.835099	0.989019	11080	2	0.0273133	0.00659276	4.46737	0.621709	0.0107023	0.00979469	0.561814	0	0.0355722	0.00637604	7.62827	0.788361	0.0380144	0.00850178	5.11236	0	0.0221341	0.00547798	4.27325	0.494789	0.0315807	0.00458772	11.2376	0	0.0364513	0.00510227	12.0434
rs603247:55525868:C:T	1p32.3	1	55525868	T	C	rs693668:55521109:G:A	0.235326	FALSE	PCSK9 (0 kb, intron/Intron/MODIFIER | nc-RNA/Non coding transcript/MODIFIER); USP24 (6.2 kb); BSND (49 kb); TMEM61 (68 kb)	PCSK9:protein_coding(KNOWN); USP24:protein_coding(KNOWN); BSND:protein_coding(KNOWN); TMEM61:protein_coding(KNOWN)	PCSK9: proprotein convertase subtilisin/kexin type 9 (0 kb)	6.351	1 Proprotein convertase subtilisin/kexin type 9 levels // 0.409 Estimated glomerular filtration rate // 0.389 Estimated glomerular filtration rate (creatinine)	C1orf177 | DHCR24 | PCSK9 | TTC4 | USP24	BBX | KLHL24 | MLF1 | MUC19 | PARP8 | TSPAN31		PCSK9_males	0.165029	0.834971	0.979276	11080	2	0.0280333	0.00659439	4.67487	0.614832	0.0105289	0.00980614	0.548645	0	0.0352258	0.006378	7.48893	0.789066	0.0385701	0.00849441	5.25405	0	0.0225824	0.00548091	4.42207	0.544241	0.0317495	0.004589	11.3437	0	0.0364315	0.00510168	12.0338
rs540796:55524197:A:G	1p32.3	1	55524197	G	A	rs693668:55521109:G:A	0.235326	FALSE	PCSK9 (0 kb, exon/Missense/MODERATE | exon/Synonymous/LOW | nc-exon/Non coding transcript exon/MODIFIER | nc-RNA/Non coding transcript/MODIFIER); USP24 (7.8 kb); BSND (48 kb); TMEM61 (66 kb)	PCSK9:protein_coding(KNOWN); USP24:protein_coding(KNOWN); BSND:protein_coding(KNOWN); TMEM61:protein_coding(KNOWN)	PCSK9: proprotein convertase subtilisin/kexin type 9 (0 kb)	8.979	1 Proprotein convertase subtilisin/kexin type 9 levels // 0.409 Estimated glomerular filtration rate // 0.389 Estimated glomerular filtration rate (creatinine)	C1orf177 | DHCR24 | PCSK9 | TTC4 | USP24	BBX | KLHL24 | MLF1 | MUC19 | PARP8 | TSPAN31		PCSK9_males	0.164879	0.835121	0.989041	11080	2	0.0273205	0.00659288	4.4693	0.62242	0.0107019	0.00979479	0.561781	0	0.0355224	0.00637597	7.60892	0.787237	0.038016	0.00850186	5.11268	0	0.0221388	0.00547807	4.27474	0.495238	0.0315586	0.00458773	11.2228	0	0.03642	0.00510225	12.024
rs643257:55527918:C:T	1p32.3	1	55527918	T	C	rs693668:55521109:G:A	0.235326	FALSE	PCSK9 (0 kb, intron/Intron/MODIFIER | nc-RNA/Non coding transcript/MODIFIER); USP24 (4.1 kb, near_gene/Downstream gene/MODIFIER); BSND (51 kb); TMEM61 (70 kb)	PCSK9:protein_coding(KNOWN); USP24:protein_coding(KNOWN); BSND:protein_coding(KNOWN); TMEM61:protein_coding(KNOWN)	PCSK9: proprotein convertase subtilisin/kexin type 9 (0 kb)	2.921	1 Proprotein convertase subtilisin/kexin type 9 levels // 0.409 Estimated glomerular filtration rate // 0.389 Estimated glomerular filtration rate (creatinine)	C1orf177 | DHCR24 | PCSK9 | TTC4 | USP24	BBX | KLHL24 | MLF1 | MUC19 | PARP8 | TSPAN31		PCSK9_males	0.165255	0.834745	0.979727	11080	2	0.0285402	0.00659204	4.8283	0.607581	0.0114706	0.00983605	0.613838	0	0.0350161	0.0063725	7.41928	0.790227	0.0386695	0.00849048	5.28252	0	0.0232496	0.00548475	4.64885	0.518817	0.0318878	0.00458616	11.4493	0	0.0363326	0.00509801	11.9888
rs4927191:55491702:T:C	1p32.3	1	55491702	C	T	rs11206510:55496039:T:C	0.502166	FALSE	PCSK9 (14 kb); BSND (15 kb); TMEM61 (34 kb); USP24 (40 kb)	PCSK9:protein_coding(KNOWN); BSND:protein_coding(KNOWN); TMEM61:protein_coding(KNOWN); USP24:protein_coding(KNOWN)	PCSK9: proprotein convertase subtilisin/kexin type 9 (14 kb)		0.802 LDL cholesterol levels x long total sleep time interaction (2df test) // 0.802 LDL cholesterol levels x short total sleep time interaction (2df test) // 0.802 Concentration of medium VLDL particles (UKB data field 23502) // 0.768 Coronary artery disease // 0.768 Low-density lipoprotein levels (MTAG) // 0.768 Linoleic acid levels // 0.768 Total omega-6 fatty acid levels // 0.745 Total choles…	BSND | C1orf83 | DHCR24 | PCSK9 | TTC4			PCSK9_free	0.261018	0.261018	0.92872	9621	2	-0.0423012	0.00860454	6.05907	0	-0.0520209	0.0167469	2.72463	0.40478	-0.0411415	0.00796086	6.63757	0.479952	-0.0409174	0.0129304	2.8043	0.194141	-0.0443312	0.00766562	8.13465	0	-0.0416764	0.00584906	11.9833	0	-0.0410799	0.0067811	8.86065
rs631220:55527479:A:G	1p32.3	1	55527479	G	A	rs693668:55521109:G:A	0.235326	FALSE	PCSK9 (0 kb, intron/Intron/MODIFIER | nc-RNA/Non coding transcript/MODIFIER); USP24 (4.6 kb, near_gene/Downstream gene/MODIFIER); BSND (51 kb); TMEM61 (70 kb)	PCSK9:protein_coding(KNOWN); USP24:protein_coding(KNOWN); BSND:protein_coding(KNOWN); TMEM61:protein_coding(KNOWN)	PCSK9: proprotein convertase subtilisin/kexin type 9 (0 kb)	2.484	1 Proprotein convertase subtilisin/kexin type 9 levels // 0.409 Estimated glomerular filtration rate // 0.389 Estimated glomerular filtration rate (creatinine)	C1orf177 | DHCR24 | PCSK9 | TTC4 | USP24	BBX | KLHL24 | MLF1 | MUC19 | PARP8 | TSPAN31		PCSK9_males	0.164988	0.835012	0.979552	11080	2	0.0275704	0.00660101	4.53159	0.612825	0.011816	0.00984446	0.638642	0	0.0351125	0.00637632	7.4482	0.787179	0.0385042	0.00849764	5.23489	0	0.022684	0.00549135	4.44218	0.43398	0.031472	0.00459059	11.152	0	0.0363343	0.00510152	11.9744
rs547186:21269241:T:A	2p24.1	2	21269241	A	T	rs1367117:21263900:G:A	0.438422	FALSE	APOB (2.3 kb, near_gene/Upstream gene/MODIFIER); TDRD15 (78 kb); C2orf43 (250 kb)	APOB:protein_coding(KNOWN); TDRD15:protein_coding(KNOWN); C2orf43:protein_coding(KNOWN)	APOB: apolipoprotein B (2.3 kb)	2.832	0.953 Cholesterol to total lipids ratio in medium LDL // 0.945 Coronary artery disease // 0.945 Free cholesterol to total lipids ratio in IDL // 0.945 Cholesterol to total lipids in medium LDL percentage (UKB data field 23620) // 0.929 Serum alkaline phosphatase levels // 0.929 Total cholesterol levels // 0.929 Proprotein convertase subtilisin/kexin type 9 levels // 0.754 Height // 0.465 LDL chol…	AC010872.1 | AC067959.1 | APOB | C2orf43 | HS1BP3 | LDAH | RHOB | TDRD15 | XM_371480			PCSK9_free	0.468821	0.531179	0.986855	14825	2	0.0216434	0.00490545	4.9895	0	0.00963082	0.00730815	0.727982	0.421028	0.0269032	0.00476385	7.81059	0.432654	0.0110717	0.00627137	1.11345	0	0.0179122	0.0040795	4.94734	0.463123	0.0243503	0.00342086	11.964	0	0.0211106	0.00379449	7.57567
rs200159426:55491780:A:G	1p32.3	1	55491780	G	A	rs11206510:55496039:T:C	0.504985	FALSE	PCSK9 (13 kb); BSND (15 kb); TMEM61 (34 kb); USP24 (40 kb)	PCSK9:protein_coding(KNOWN); BSND:protein_coding(KNOWN); TMEM61:protein_coding(KNOWN); USP24:protein_coding(KNOWN)	PCSK9: proprotein convertase subtilisin/kexin type 9 (13 kb)		0.806 LDL cholesterol levels x long total sleep time interaction (2df test) // 0.806 LDL cholesterol levels x short total sleep time interaction (2df test) // 0.806 Concentration of medium VLDL particles (UKB data field 23502) // 0.762 Coronary artery disease // 0.762 Low-density lipoprotein levels (MTAG) // 0.762 Linoleic acid levels // 0.762 Total omega-6 fatty acid levels // 0.74 Total cholest…	BSND | C1orf83 | DHCR24 | PCSK9 | TTC4			PCSK9_free	0.260463	0.260463	0.926972	9621	2	-0.0423489	0.00861176	6.06238	0	-0.0516721	0.0167475	2.69413	0.466909	-0.0410741	0.0079711	6.60282	0.51065	-0.0397734	0.0129525	2.66629	0.225613	-0.0442986	0.00767076	8.11366	0	-0.0416623	0.00585538	11.9514	0	-0.0407168	0.00679061	8.69417
rs661665:21265141:C:A	2p24.1	2	21265141	A	C	rs1367117:21263900:G:A	0.430389	FALSE	APOB (0 kb, intron/Intron/MODIFIER); TDRD15 (82 kb); C2orf43 (240 kb)	APOB:protein_coding(KNOWN); TDRD15:protein_coding(KNOWN); C2orf43:protein_coding(KNOWN)	APOB: apolipoprotein B (0 kb)	2.228	1 Serum alkaline phosphatase levels // 1 Total cholesterol levels // 1 Proprotein convertase subtilisin/kexin type 9 levels // 0.915 Coronary artery disease // 0.9 Free cholesterol to total lipids ratio in IDL // 0.9 Cholesterol to total lipids in medium LDL percentage (UKB data field 23620) // 0.885 Cholesterol to total lipids ratio in medium LDL // 0.762 Height // 0.483 LDL cholesterol // 0.483…	AC010872.1 | AC067959.1 | APOB | C2orf43 | HS1BP3 | LDAH | RHOB | TDRD15 | XM_371480			PCSK9_free	0.471874	0.528126	0.993685	14825	2	0.0212446	0.00488821	4.85895	0.0104013	0.0138629	0.00726162	1.25234	0.536739	0.0267971	0.00473576	7.83831	0.294749	0.0129614	0.0061852	1.44381	0	0.0189427	0.00406154	5.50844	0	0.0241088	0.00340463	11.8478	0	0.0216838	0.00376114	8.08672
rs2802867:55719011:A:G	1p32.3	1	55719011	G	A	rs693668:55521109:G:A	0.111658	FALSE	MIR4422 (28 kb); GYG1P3 (30 kb); USP24 (38 kb); GOT2P1 (110 kb)	MIR4422:miRNA(KNOWN); GYG1P3:pseudogene(KNOWN); USP24:protein_coding(KNOWN); GOT2P1:pseudogene(KNOWN)	MIR4422: microRNA 4422 (28 kb)	4.178	1 LDL cholesterol levels x long total sleep time interaction (2df test) // 0.962 LDL cholesterol levels x short total sleep time interaction (2df test) // 0.889 Apolipoprotein B levels // 0.889 Total cholesterol levels // 0.889 Low density lipoprotein cholesterol levels // 0.508 LDL cholesterol levels // 0.319 PCSK9 levels	DHCR24 | PCSK9 | TMEM61 | USP24	KLHL24		PCSK9_free	0.205577	0.205577	0.995132	14825	2	-0.0192728	0.00602042	2.86107	0	-0.021956	0.00906851	1.81215	0	-0.0395913	0.00588032	10.7793	0	-0.0177139	0.0079835	1.57418	0	-0.0200936	0.00502376	4.19776	0	-0.0296712	0.0042108	11.745	0.828448	-0.0318968	0.0047359	10.7831
rs7575840:21273490:G:T	2p24.1	2	21273490	T	G	rs1367117:21263900:G:A	0.77514	FALSE	APOB (6.5 kb); TDRD15 (73 kb)	APOB:protein_coding(KNOWN); TDRD15:protein_coding(KNOWN)	APOB: apolipoprotein B (6.5 kb)	0.485	1 Low density lipoprotein cholesterol levels // 1 Total cholesterol levels // 0.964 Triglycerides // 0.964 Phospholipids to total lipids ratio in large HDL // 0.908 Forns index in high alcohol intake // 0.908 Free cholesterol to total lipids ratio in very small VLDL // 0.868 Serum metabolite levels // 0.821 Postprandial omega-6 fatty acids // 0.821 LDL cholesterol levels // 0.779 Fasting total ch…	AC010872.1 | AC067959.1 | APOB | C2orf43 | GDF7 | LDAH | RHOB | TDRD15			PCSK9_free	0.323315	0.323315	0.997633	14825	2	-0.0280042	0.00530586	6.88532	0	-0.00585647	0.00788359	0.340007	0.262215	-0.0238763	0.00510307	5.56065	0.478529	-0.0111614	0.00668019	1.02427	0	-0.0210996	0.00440883	5.76905	0.815904	-0.0258599	0.0036816	11.6646	0	-0.0191907	0.00405628	5.64984
rs4665492:21294039:A:C	2p24.1	2	21294039	C	A	rs1367117:21263900:G:A	0.737424	FALSE	APOB (27 kb); TDRD15 (53 kb)	APOB:protein_coding(KNOWN); TDRD15:protein_coding(KNOWN)	APOB: apolipoprotein B (27 kb)	7.054	0.995 Total cholesterol levels // 0.995 Low density lipoprotein cholesterol levels // 0.995 Triglycerides // 0.995 Phospholipids to total lipids ratio in large HDL // 0.939 Forns index in high alcohol intake // 0.939 Free cholesterol to total lipids ratio in very small VLDL // 0.888 Serum metabolite levels // 0.858 Postprandial omega-6 fatty acids // 0.858 LDL cholesterol levels // 0.751 C-reacti…	AC010872.1 | AC067959.1 | APOB | C2orf43 | GDF7 | LDAH | RHOB | TDRD15			PCSK9_free	0.323015	0.323015	0.996723	14825	2	-0.0283898	0.00530024	7.07205	0	-0.0046878	0.00784403	0.259911	0.212717	-0.0232041	0.00510186	5.28638	0.46809	-0.0115119	0.00666447	1.07611	0	-0.0209602	0.00439869	5.72447	0.84047	-0.0256981	0.00367927	11.5415	0	-0.0188839	0.00405215	5.4993
rs62122516:21295439:A:T	2p24.1	2	21295439	T	A	rs1367117:21263900:G:A	0.699354	FALSE	APOB (28 kb); TDRD15 (51 kb)	APOB:protein_coding(KNOWN); TDRD15:protein_coding(KNOWN)	APOB: apolipoprotein B (28 kb)	6.446	1 Forns index in high alcohol intake // 1 Free cholesterol to total lipids ratio in very small VLDL // 0.944 Total cholesterol levels // 0.944 Low density lipoprotein cholesterol levels // 0.944 Triglycerides // 0.944 Phospholipids to total lipids ratio in large HDL // 0.906 Postprandial omega-6 fatty acids // 0.906 LDL cholesterol levels // 0.837 Serum metabolite levels // 0.703 Fasting total ch…	AC010872.1 | AC067959.1 | APOB | C2orf43 | GDF7 | LDAH | RHOB | TDRD15			PCSK9_free	0.327435	0.327435	0.996635	14825	2	-0.0277521	0.00527905	6.83607	0	-0.00494498	0.00784779	0.277257	0.163657	-0.0235107	0.00507842	5.45689	0.483766	-0.0105307	0.00662974	0.951282	0	-0.020647	0.00438725	5.59816	0.828023	-0.0255493	0.00366342	11.5098	0	-0.0187109	0.0040326	5.45639
rs6548010:21277922:A:G	2p24.1	2	21277922	G	A	rs1367117:21263900:G:A	0.741602	FALSE	APOB (11 kb); TDRD15 (69 kb)	APOB:protein_coding(KNOWN); TDRD15:protein_coding(KNOWN)	APOB: apolipoprotein B (11 kb)	0.272	0.991 Total cholesterol levels // 0.991 Low density lipoprotein cholesterol levels // 0.991 Triglycerides // 0.991 Phospholipids to total lipids ratio in large HDL // 0.935 Forns index in high alcohol intake // 0.935 Free cholesterol to total lipids ratio in very small VLDL // 0.884 Serum metabolite levels // 0.854 Postprandial omega-6 fatty acids // 0.854 LDL cholesterol levels // 0.748 C-reacti…	AC010872.1 | AC067959.1 | APOB | C2orf43 | GDF7 | LDAH | RHOB | TDRD15			PCSK9_free	0.323757	0.323757	1.00054	14825	2	-0.0285243	0.00529368	7.14971	0	-0.00432073	0.00784436	0.235547	0.263673	-0.0229284	0.00509386	5.18935	0.457315	-0.0113233	0.00666642	1.04964	0	-0.0209508	0.00439501	5.72848	0.847123	-0.0256187	0.00367409	11.505	0	-0.0186504	0.00404857	5.38692
rs62122515:21295227:G:A	2p24.1	2	21295227	A	G	rs1367117:21263900:G:A	0.699354	FALSE	APOB (28 kb); TDRD15 (52 kb)	APOB:protein_coding(KNOWN); TDRD15:protein_coding(KNOWN)	APOB: apolipoprotein B (28 kb)	2.989	1 Forns index in high alcohol intake // 1 Free cholesterol to total lipids ratio in very small VLDL // 0.944 Total cholesterol levels // 0.944 Low density lipoprotein cholesterol levels // 0.944 Triglycerides // 0.944 Phospholipids to total lipids ratio in large HDL // 0.906 Postprandial omega-6 fatty acids // 0.906 LDL cholesterol levels // 0.837 Serum metabolite levels // 0.703 Fasting total ch…	AC010872.1 | AC067959.1 | APOB | C2orf43 | GDF7 | LDAH | RHOB | TDRD15			PCSK9_free	0.327389	0.327389	0.996709	14825	2	-0.0277519	0.00527982	6.83419	0	-0.00493897	0.00784774	0.276847	0.165591	-0.0234804	0.0050791	5.44306	0.482649	-0.0106364	0.00662913	0.965424	0	-0.0206435	0.00438768	5.59548	0.828097	-0.0255334	0.00366393	11.4934	0	-0.0187295	0.00403281	5.46563
rs1367113:21295832:G:A	2p24.1	2	21295832	A	G	rs1367117:21263900:G:A	0.699354	FALSE	APOB (29 kb); TDRD15 (51 kb)	APOB:protein_coding(KNOWN); TDRD15:protein_coding(KNOWN)	APOB: apolipoprotein B (29 kb)	3.596	1 Forns index in high alcohol intake // 1 Free cholesterol to total lipids ratio in very small VLDL // 0.944 Total cholesterol levels // 0.944 Low density lipoprotein cholesterol levels // 0.944 Triglycerides // 0.944 Phospholipids to total lipids ratio in large HDL // 0.906 Postprandial omega-6 fatty acids // 0.906 LDL cholesterol levels // 0.837 Serum metabolite levels // 0.703 Fasting total ch…	AC010872.1 | AC067959.1 | APOB | C2orf43 | GDF7 | LDAH | RHOB | TDRD15			PCSK9_free	0.327499	0.327499	0.996716	14825	2	-0.0277437	0.00527884	6.83278	0	-0.00483843	0.00784375	0.270294	0.220323	-0.0233841	0.0050781	5.40482	0.479093	-0.0103678	0.00663124	0.929622	0	-0.0206033	0.00438643	5.57888	0.829619	-0.0254794	0.00366323	11.452	0	-0.0185726	0.00403278	5.38416
rs62122514:21285711:C:A	2p24.1	2	21285711	A	C	rs1367117:21263900:G:A	0.740037	FALSE	APOB (19 kb); TDRD15 (61 kb)	APOB:protein_coding(KNOWN); TDRD15:protein_coding(KNOWN)	APOB: apolipoprotein B (19 kb)	4.193	1 Total cholesterol levels // 1 Low density lipoprotein cholesterol levels // 1 Triglycerides // 1 Phospholipids to total lipids ratio in large HDL // 0.944 Forns index in high alcohol intake // 0.944 Free cholesterol to total lipids ratio in very small VLDL // 0.891 Serum metabolite levels // 0.853 Postprandial omega-6 fatty acids // 0.853 LDL cholesterol levels // 0.745 C-reactive protein level…	AC010872.1 | AC067959.1 | APOB | C2orf43 | GDF7 | LDAH | RHOB | TDRD15			PCSK9_free	0.32186	0.32186	0.996326	14825	2	-0.0285057	0.00530446	7.11439	0	-0.00464955	0.00784405	0.257338	0.227025	-0.0229138	0.00510729	5.15977	0.448735	-0.0113342	0.00666445	1.05175	0	-0.0210196	0.0044011	5.74797	0.842446	-0.0256039	0.00368271	11.4422	0	-0.0186294	0.00405486	5.36124
rs6548011:21277932:C:T	2p24.1	2	21277932	T	C	rs1367117:21263900:G:A	0.733525	FALSE	APOB (11 kb); TDRD15 (69 kb)	APOB:protein_coding(KNOWN); TDRD15:protein_coding(KNOWN)	APOB: apolipoprotein B (11 kb)	0.116	0.991 Total cholesterol levels // 0.991 Low density lipoprotein cholesterol levels // 0.991 Triglycerides // 0.991 Phospholipids to total lipids ratio in large HDL // 0.935 Forns index in high alcohol intake // 0.935 Free cholesterol to total lipids ratio in very small VLDL // 0.884 Serum metabolite levels // 0.854 Postprandial omega-6 fatty acids // 0.854 LDL cholesterol levels // 0.748 C-reacti…	AC010872.1 | AC067959.1 | APOB | C2orf43 | GDF7 | LDAH | RHOB | TDRD15			PCSK9_free	0.323071	0.323071	0.997477	14825	2	-0.0282545	0.00529612	7.02118	0	-0.00466764	0.00785448	0.258151	0.227844	-0.022848	0.00509574	5.15372	0.458822	-0.0113038	0.00666886	1.04645	0	-0.0208824	0.00439818	5.68763	0.838693	-0.025447	0.0036756	11.3525	0	-0.0185924	0.00405006	5.35357
rs11892073:21276401:A:G	2p24.1	2	21276401	G	A	rs1367117:21263900:G:A	0.344056	FALSE	APOB (9.5 kb); TDRD15 (70 kb)	APOB:protein_coding(KNOWN); TDRD15:protein_coding(KNOWN)	APOB: apolipoprotein B (9.5 kb)	3.595	0.942 Serum alkaline phosphatase levels // 0.941 Height // 0.81 Total cholesterol levels // 0.81 Proprotein convertase subtilisin/kexin type 9 levels // 0.774 Free cholesterol to total lipids ratio in IDL // 0.774 Cholesterol to total lipids in medium LDL percentage (UKB data field 23620) // 0.767 Cholesterol to total lipids ratio in medium LDL // 0.76 Coronary artery disease // 0.547 Educational…	AC010872.1 | AC067959.1 | APOB | C2orf43 | HS1BP3 | LDAH | RHOB | TDRD15 | XM_371480			PCSK9_free	0.494546	0.505454	0.989737	14825	2	-0.022415	0.00489652	5.32647	0	-0.0103703	0.00730816	0.809391	0.202574	-0.0246976	0.00474463	6.73126	0.359338	-0.0140778	0.00626179	1.6117	0	-0.0186832	0.00407438	5.34429	0.466585	-0.0235923	0.00341072	11.3374	0	-0.0208243	0.00378265	7.43194
rs12468735:21275825:A:G	2p24.1	2	21275825	G	A	rs1367117:21263900:G:A	0.344056	FALSE	APOB (8.9 kb); TDRD15 (71 kb)	APOB:protein_coding(KNOWN); TDRD15:protein_coding(KNOWN)	APOB: apolipoprotein B (8.9 kb)	1.569	0.942 Serum alkaline phosphatase levels // 0.941 Height // 0.81 Total cholesterol levels // 0.81 Proprotein convertase subtilisin/kexin type 9 levels // 0.774 Free cholesterol to total lipids ratio in IDL // 0.774 Cholesterol to total lipids in medium LDL percentage (UKB data field 23620) // 0.767 Cholesterol to total lipids ratio in medium LDL // 0.76 Coronary artery disease // 0.547 Educational…	AC010872.1 | AC067959.1 | APOB | C2orf43 | HS1BP3 | LDAH | RHOB | TDRD15 | XM_371480			PCSK9_free	0.494619	0.505381	0.989884	14825	2	-0.0224303	0.00489601	5.33398	0	-0.0104155	0.00731415	0.81347	0.210902	-0.0246838	0.00474511	6.72331	0.361302	-0.0141051	0.00626156	1.61666	0	-0.0187125	0.00407512	5.35751	0.463354	-0.0235923	0.00341073	11.3374	0	-0.0208248	0.00378285	7.43159
rs563476:21313676:C:T	2p24.1	2	21313676	T	C	rs1367117:21263900:G:A	0.306591	FALSE	TDRD15 (33 kb); APOB (47 kb)	TDRD15:protein_coding(KNOWN); APOB:protein_coding(KNOWN)	TDRD15: tudor domain containing 15 (33 kb)	1.026	1 Height // 0.969 Serum alkaline phosphatase levels // 0.762 Total cholesterol levels // 0.762 Proprotein convertase subtilisin/kexin type 9 levels // 0.733 Free cholesterol to total lipids ratio in IDL // 0.733 Cholesterol to total lipids in medium LDL percentage (UKB data field 23620) // 0.726 Cholesterol to total lipids ratio in medium LDL // 0.713 Coronary artery disease // 0.584 Educational …	AC010872.1 | AC067959.1 | APOB | C2orf43 | GDF7 | HS1BP3 | LDAH | RHOB | TDRD15 | XM_371480			PCSK9_free	0.495739	0.499472	0.991657	14825	2	0.0214447	0.00487872	4.95573	0	0.0111914	0.00728053	0.90841	0.311787	0.0254661	0.00473918	7.13017	0.444871	0.0138849	0.0062232	1.59199	0	0.0182673	0.00405938	5.168	0.269401	0.0235137	0.0034027	11.3177	0	0.0212151	0.00377136	7.73095
rs7566030:21282578:C:G	2p24.1	2	21282578	G	C	rs1367117:21263900:G:A	0.740037	FALSE	APOB (16 kb); TDRD15 (64 kb)	APOB:protein_coding(KNOWN); TDRD15:protein_coding(KNOWN)	APOB: apolipoprotein B (16 kb)	1.088	1 Total cholesterol levels // 1 Low density lipoprotein cholesterol levels // 1 Triglycerides // 1 Phospholipids to total lipids ratio in large HDL // 0.944 Forns index in high alcohol intake // 0.944 Free cholesterol to total lipids ratio in very small VLDL // 0.891 Serum metabolite levels // 0.853 Postprandial omega-6 fatty acids // 0.853 LDL cholesterol levels // 0.745 C-reactive protein level…	AC010872.1 | AC067959.1 | APOB | C2orf43 | GDF7 | LDAH | RHOB | TDRD15			PCSK9_free	0.321822	0.321822	0.996404	14825	2	-0.0283096	0.00530646	7.02106	0	-0.00466362	0.00784411	0.258279	0.228655	-0.0227834	0.00510581	5.11044	0.445952	-0.0113045	0.00666486	1.04761	0	-0.0208857	0.00440225	5.67982	0.839593	-0.02544	0.00368283	11.305	0	-0.0185381	0.00405421	5.31601
rs1367115:21282015:C:T	2p24.1	2	21282015	T	C	rs1367117:21263900:G:A	0.740037	FALSE	APOB (15 kb); TDRD15 (65 kb)	APOB:protein_coding(KNOWN); TDRD15:protein_coding(KNOWN)	APOB: apolipoprotein B (15 kb)	2.733	1 Total cholesterol levels // 1 Low density lipoprotein cholesterol levels // 1 Triglycerides // 1 Phospholipids to total lipids ratio in large HDL // 0.944 Forns index in high alcohol intake // 0.944 Free cholesterol to total lipids ratio in very small VLDL // 0.891 Serum metabolite levels // 0.853 Postprandial omega-6 fatty acids // 0.853 LDL cholesterol levels // 0.745 C-reactive protein level…	AC010872.1 | AC067959.1 | APOB | C2orf43 | GDF7 | LDAH | RHOB | TDRD15			PCSK9_free	0.321814	0.321814	0.996497	14825	2	-0.0283016	0.00530645	7.01749	0	-0.00463993	0.00784427	0.256684	0.229054	-0.0227766	0.00510554	5.10821	0.445839	-0.0112547	0.0066645	1.04087	0	-0.020873	0.00440227	5.67359	0.839802	-0.0254325	0.00368272	11.2994	0	-0.0185154	0.00405399	5.3049
rs7590135:21282902:G:A	2p24.1	2	21282902	A	G	rs1367117:21263900:G:A	0.740037	FALSE	APOB (16 kb); TDRD15 (64 kb)	APOB:protein_coding(KNOWN); TDRD15:protein_coding(KNOWN)	APOB: apolipoprotein B (16 kb)	0.304	1 Total cholesterol levels // 1 Low density lipoprotein cholesterol levels // 1 Triglycerides // 1 Phospholipids to total lipids ratio in large HDL // 0.944 Forns index in high alcohol intake // 0.944 Free cholesterol to total lipids ratio in very small VLDL // 0.891 Serum metabolite levels // 0.853 Postprandial omega-6 fatty acids // 0.853 LDL cholesterol levels // 0.745 C-reactive protein level…	AC010872.1 | AC067959.1 | APOB | C2orf43 | GDF7 | LDAH | RHOB | TDRD15			PCSK9_free	0.321792	0.321792	0.996452	14825	2	-0.0282715	0.00530742	7.00159	0	-0.00464468	0.00784428	0.257002	0.228574	-0.0227792	0.0051058	5.1088	0.446204	-0.0113522	0.00666488	1.05415	0	-0.020852	0.00440283	5.66208	0.83931	-0.025419	0.00368314	11.2858	0	-0.0185532	0.00405421	5.3237
rs675430:21311785:A:C	2p24.1	2	21311785	C	A	rs1367117:21263900:G:A	0.306591	FALSE	TDRD15 (35 kb); APOB (45 kb)	TDRD15:protein_coding(KNOWN); APOB:protein_coding(KNOWN)	TDRD15: tudor domain containing 15 (35 kb)	0.34	1 Height // 0.969 Serum alkaline phosphatase levels // 0.762 Total cholesterol levels // 0.762 Proprotein convertase subtilisin/kexin type 9 levels // 0.733 Free cholesterol to total lipids ratio in IDL // 0.733 Cholesterol to total lipids in medium LDL percentage (UKB data field 23620) // 0.726 Cholesterol to total lipids ratio in medium LDL // 0.713 Coronary artery disease // 0.584 Educational …	AC010872.1 | AC067959.1 | APOB | C2orf43 | GDF7 | HS1BP3 | LDAH | RHOB | TDRD15 | XM_371480			PCSK9_free	0.495653	0.499393	0.991958	14825	2	0.0217717	0.00488008	5.08831	0	0.0112488	0.00727132	0.916885	0.320459	0.0250748	0.00473587	6.94053	0.441412	0.014026	0.00622533	1.61659	0	0.0185038	0.00405857	5.28964	0.307448	0.0234728	0.00340193	11.2852	0	0.0210245	0.00377016	7.60887
rs6726115:21281097:A:G	2p24.1	2	21281097	G	A	rs1367117:21263900:G:A	0.74423	FALSE	APOB (14 kb); TDRD15 (66 kb)	APOB:protein_coding(KNOWN); TDRD15:protein_coding(KNOWN)	APOB: apolipoprotein B (14 kb)	3.56	0.995 Total cholesterol levels // 0.995 Low density lipoprotein cholesterol levels // 0.995 Triglycerides // 0.995 Phospholipids to total lipids ratio in large HDL // 0.939 Forns index in high alcohol intake // 0.939 Free cholesterol to total lipids ratio in very small VLDL // 0.887 Serum metabolite levels // 0.849 Postprandial omega-6 fatty acids // 0.849 LDL cholesterol levels // 0.748 Fasting …	AC010872.1 | AC067959.1 | APOB | C2orf43 | GDF7 | LDAH | RHOB | TDRD15			PCSK9_free	0.322405	0.322405	0.996753	14825	2	-0.0283182	0.00530182	7.0362	0	-0.00469007	0.00784831	0.259892	0.224975	-0.0226754	0.00510285	5.07264	0.450998	-0.0112327	0.00666005	1.03878	0	-0.0209143	0.00440035	5.69816	0.839321	-0.0253889	0.00368017	11.2777	0	-0.0184428	0.00405165	5.2733
rs4927212:55722404:G:A	1p32.3	1	55722404	A	G	rs116264584:55725045:G:C	0.223643	FALSE	MIR4422 (31 kb); GYG1P3 (33 kb); USP24 (42 kb); GOT2P1 (110 kb)	MIR4422:miRNA(KNOWN); GYG1P3:pseudogene(KNOWN); USP24:protein_coding(KNOWN); GOT2P1:pseudogene(KNOWN)	MIR4422: microRNA 4422 (31 kb)	1.963	0.807 Apolipoprotein B levels // 0.807 Total cholesterol levels // 0.807 Low density lipoprotein cholesterol levels // 0.748 LDL cholesterol levels x short total sleep time interaction (2df test) // 0.717 LDL cholesterol levels x long total sleep time interaction (2df test) // 0.494 LDL cholesterol levels // 0.318 PCSK9 levels	DHCR24 | PCSK9 | TMEM61 | USP24			PCSK9_free	0.186746	0.186746	0.963991	14825	2	-0.0199847	0.00625883	2.84893	0	-0.0359011	0.00928988	3.96182	0.606928	-0.0402622	0.00615655	10.2147	0	-0.011461	0.00829351	0.776587	0	-0.0249538	0.005199	5.79871	0.504702	-0.0302905	0.00439338	11.2756	0.812548	-0.0300297	0.00494469	8.89856
rs934198:21278773:G:T	2p24.1	2	21278773	T	G	rs1367117:21263900:G:A	0.740037	FALSE	APOB (12 kb); TDRD15 (68 kb)	APOB:protein_coding(KNOWN); TDRD15:protein_coding(KNOWN)	APOB: apolipoprotein B (12 kb)	0.681	1 Total cholesterol levels // 1 Low density lipoprotein cholesterol levels // 1 Triglycerides // 1 Phospholipids to total lipids ratio in large HDL // 0.944 Forns index in high alcohol intake // 0.944 Free cholesterol to total lipids ratio in very small VLDL // 0.891 Serum metabolite levels // 0.853 Postprandial omega-6 fatty acids // 0.853 LDL cholesterol levels // 0.745 C-reactive protein level…	AC010872.1 | AC067959.1 | APOB | C2orf43 | GDF7 | LDAH | RHOB | TDRD15			PCSK9_free	0.321911	0.321911	0.996398	14825	2	-0.0282877	0.00530676	7.01045	0	-0.00470746	0.00784667	0.261125	0.225859	-0.0226793	0.00510291	5.07396	0.444947	-0.0114119	0.00666634	1.06203	0	-0.0208872	0.00440287	5.67911	0.83862	-0.0253737	0.00368184	11.2556	0	-0.0185164	0.00405309	5.30753
rs664894:21297177:T:A	2p24.1	2	21297177	A	T	rs1367117:21263900:G:A	0.308419	FALSE	APOB (30 kb); TDRD15 (50 kb)	APOB:protein_coding(KNOWN); TDRD15:protein_coding(KNOWN)	APOB: apolipoprotein B (30 kb)	6.282	0.992 Height // 0.969 Serum alkaline phosphatase levels // 0.771 Total cholesterol levels // 0.771 Proprotein convertase subtilisin/kexin type 9 levels // 0.735 Free cholesterol to total lipids ratio in IDL // 0.735 Cholesterol to total lipids in medium LDL percentage (UKB data field 23620) // 0.728 Cholesterol to total lipids ratio in medium LDL // 0.715 Coronary artery disease // 0.582 Educatio…	AC010872.1 | AC067959.1 | APOB | C2orf43 | GDF7 | HS1BP3 | LDAH | RHOB | TDRD15 | XM_371480			PCSK9_free	0.495515	0.498923	0.991375	14825	2	0.0222969	0.00487694	5.31434	0	0.0111008	0.00726986	0.899943	0.364258	0.0243611	0.0047364	6.58671	0.387179	0.0140281	0.00623641	1.61262	0	0.0188221	0.00405652	5.45802	0.388642	0.0233592	0.00340107	11.188	0	0.0205812	0.00377289	7.30885
rs594677:21293006:C:T	2p24.1	2	21293006	T	C	rs1367117:21263900:G:A	0.317809	FALSE	APOB (26 kb); TDRD15 (54 kb)	APOB:protein_coding(KNOWN); TDRD15:protein_coding(KNOWN)	APOB: apolipoprotein B (26 kb)	0.496	0.988 Serum alkaline phosphatase levels // 0.98 Height // 0.782 Total cholesterol levels // 0.782 Proprotein convertase subtilisin/kexin type 9 levels // 0.746 Free cholesterol to total lipids ratio in IDL // 0.746 Cholesterol to total lipids in medium LDL percentage (UKB data field 23620) // 0.732 Cholesterol to total lipids ratio in medium LDL // 0.719 Coronary artery disease // 0.58 Educationa…	AC010872.1 | AC067959.1 | APOB | C2orf43 | HS1BP3 | LDAH | RHOB | TDRD15 | XM_371480			PCSK9_free	0.495621	0.500937	0.99223	14825	2	0.021547	0.00487962	4.99596	0	0.00918974	0.00728812	0.686126	0.35644	0.0248191	0.00472786	6.83611	0.378183	0.0132893	0.00623964	1.48048	0	0.0177222	0.00406121	4.89351	0.496225	0.0232347	0.00339881	11.0913	0	0.0206139	0.00376928	7.34264
rs12239911:55723756:C:A	1p32.3	1	55723756	A	C	rs116264584:55725045:G:C	0.223643	FALSE	MIR4422 (32 kb); GYG1P3 (35 kb); USP24 (43 kb); GOT2P1 (110 kb)	MIR4422:miRNA(KNOWN); GYG1P3:pseudogene(KNOWN); USP24:protein_coding(KNOWN); GOT2P1:pseudogene(KNOWN)	MIR4422: microRNA 4422 (32 kb)	5.199	0.807 Apolipoprotein B levels // 0.807 Total cholesterol levels // 0.807 Low density lipoprotein cholesterol levels // 0.748 LDL cholesterol levels x short total sleep time interaction (2df test) // 0.717 LDL cholesterol levels x long total sleep time interaction (2df test) // 0.494 LDL cholesterol levels // 0.318 PCSK9 levels	DHCR24 | PCSK9 | TMEM61 | USP24			PCSK9_free	0.186649	0.186649	0.955275	14825	2	-0.0192528	0.00627925	2.6613	0	-0.0365512	0.00930331	4.07742	0.616601	-0.0405061	0.00617377	10.277	0	-0.0106125	0.00831535	0.69432	0	-0.0246668	0.00521301	5.65232	0.578991	-0.0300595	0.00440667	11.0533	0.828329	-0.0298833	0.00495823	8.77414
rs666126:21282435:A:G	2p24.1	2	21282435	G	A	rs1367117:21263900:G:A	0.314796	FALSE	APOB (15 kb); TDRD15 (64 kb)	APOB:protein_coding(KNOWN); TDRD15:protein_coding(KNOWN)	APOB: apolipoprotein B (15 kb)	0.13	0.98 Height // 0.973 Serum alkaline phosphatase levels // 0.774 Total cholesterol levels // 0.774 Proprotein convertase subtilisin/kexin type 9 levels // 0.746 Free cholesterol to total lipids ratio in IDL // 0.746 Cholesterol to total lipids in medium LDL percentage (UKB data field 23620) // 0.739 Cholesterol to total lipids ratio in medium LDL // 0.725 Coronary artery disease // 0.575 Education…	AC010872.1 | AC067959.1 | APOB | C2orf43 | HS1BP3 | LDAH | RHOB | TDRD15 | XM_371480			PCSK9_free	0.494343	0.494343	0.988824	14825	2	0.0226426	0.00488991	5.43608	0	0.00975141	0.00730039	0.743039	0.151715	0.0238241	0.00474501	6.30674	0.338982	0.0136422	0.00624987	1.53898	0	0.0186502	0.00406924	5.33944	0.53541	0.0232511	0.00340864	11.0451	0	0.0201011	0.00378021	6.97663
rs11127270:21277786:G:A	2p24.1	2	21277786	A	G	rs1367117:21263900:G:A	0.321675	FALSE	APOB (11 kb); TDRD15 (69 kb)	APOB:protein_coding(KNOWN); TDRD15:protein_coding(KNOWN)	APOB: apolipoprotein B (11 kb)	7.46	0.98 Height // 0.973 Serum alkaline phosphatase levels // 0.781 Total cholesterol levels // 0.781 Proprotein convertase subtilisin/kexin type 9 levels // 0.739 Free cholesterol to total lipids ratio in IDL // 0.739 Cholesterol to total lipids in medium LDL percentage (UKB data field 23620) // 0.732 Cholesterol to total lipids ratio in medium LDL // 0.725 Coronary artery disease // 0.571 Education…	AC010872.1 | AC067959.1 | APOB | C2orf43 | HS1BP3 | LDAH | RHOB | TDRD15 | XM_371480			PCSK9_free	0.493117	0.493117	0.989634	14825	2	0.0228498	0.00488995	5.52549	0	0.0100148	0.00729773	0.771867	0.169606	0.023545	0.00473836	6.18875	0.341539	0.0138351	0.00626286	1.56794	0	0.0188727	0.0040688	5.45475	0.531566	0.0232083	0.00340618	11.0218	0	0.0200103	0.00377971	6.92113
rs486936:21302824:C:T	2p24.1	2	21302824	T	C	rs1367117:21263900:G:A	0.310514	FALSE	APOB (36 kb); TDRD15 (44 kb)	APOB:protein_coding(KNOWN); TDRD15:protein_coding(KNOWN)	APOB: apolipoprotein B (36 kb)	9.555	0.988 Height // 0.981 Serum alkaline phosphatase levels // 0.774 Total cholesterol levels // 0.774 Proprotein convertase subtilisin/kexin type 9 levels // 0.738 Free cholesterol to total lipids ratio in IDL // 0.738 Cholesterol to total lipids in medium LDL percentage (UKB data field 23620) // 0.724 Cholesterol to total lipids ratio in medium LDL // 0.711 Coronary artery disease // 0.585 Educatio…	AC010872.1 | AC067959.1 | APOB | C2orf43 | GDF7 | HS1BP3 | LDAH | RHOB | TDRD15 | XM_371480			PCSK9_free	0.495456	0.502535	0.993707	14825	2	0.0215942	0.00487962	5.01562	0	0.0103422	0.00726969	0.813069	0.389168	0.0245765	0.00472648	6.7186	0.367444	0.0136928	0.00622782	1.5557	0	0.0180993	0.00405802	5.08682	0.394514	0.0231329	0.00339829	11.0037	0	0.0205988	0.00376597	7.3447
rs571468:21293914:A:C	2p24.1	2	21293914	C	A	rs1367117:21263900:G:A	0.313248	FALSE	APOB (27 kb); TDRD15 (53 kb)	APOB:protein_coding(KNOWN); TDRD15:protein_coding(KNOWN)	APOB: apolipoprotein B (27 kb)	1.288	1 Serum alkaline phosphatase levels // 0.969 Height // 0.772 Total cholesterol levels // 0.772 Proprotein convertase subtilisin/kexin type 9 levels // 0.738 Free cholesterol to total lipids ratio in IDL // 0.738 Cholesterol to total lipids in medium LDL percentage (UKB data field 23620) // 0.724 Cholesterol to total lipids ratio in medium LDL // 0.71 Coronary artery disease // 0.567 Educational a…	AC010872.1 | AC067959.1 | APOB | C2orf43 | HS1BP3 | LDAH | RHOB | TDRD15 | XM_371480			PCSK9_free	0.49573	0.499348	0.998505	14825	2	0.0212116	0.00488351	4.85213	0	0.00920615	0.00728806	0.687829	0.362874	0.0249254	0.00472892	6.88654	0.377424	0.0131761	0.00623239	1.46336	0	0.0174915	0.00406344	4.77675	0.46601	0.0231282	0.00340051	10.9865	0	0.0206325	0.00376822	7.35855
rs634292:21279909:G:T	2p24.1	2	21279909	T	G	rs1367117:21263900:G:A	0.313886	FALSE	APOB (13 kb); TDRD15 (67 kb)	APOB:protein_coding(KNOWN); TDRD15:protein_coding(KNOWN)	APOB: apolipoprotein B (13 kb)	0.295	0.984 Height // 0.977 Serum alkaline phosphatase levels // 0.77 Total cholesterol levels // 0.77 Proprotein convertase subtilisin/kexin type 9 levels // 0.741 Free cholesterol to total lipids ratio in IDL // 0.741 Cholesterol to total lipids in medium LDL percentage (UKB data field 23620) // 0.734 Cholesterol to total lipids ratio in medium LDL // 0.721 Coronary artery disease // 0.579 Educationa…	AC010872.1 | AC067959.1 | APOB | C2orf43 | HS1BP3 | LDAH | RHOB | TDRD15 | XM_371480			PCSK9_free	0.494008	0.494008	0.989147	14825	2	0.0227877	0.00489303	5.49245	0	0.00977531	0.00729839	0.745856	0.140477	0.0235436	0.00473951	6.18584	0.332461	0.0135047	0.00625491	1.513	0	0.0187526	0.00407069	5.38849	0.544016	0.0231777	0.00340765	10.9858	0	0.019882	0.00377855	6.84458
rs565202:21297447:A:G	2p24.1	2	21297447	G	A	rs1367117:21263900:G:A	0.309612	FALSE	APOB (31 kb); TDRD15 (49 kb)	APOB:protein_coding(KNOWN); TDRD15:protein_coding(KNOWN)	APOB: apolipoprotein B (31 kb)	7.039	0.984 Height // 0.977 Serum alkaline phosphatase levels // 0.769 Total cholesterol levels // 0.769 Proprotein convertase subtilisin/kexin type 9 levels // 0.74 Free cholesterol to total lipids ratio in IDL // 0.74 Cholesterol to total lipids in medium LDL percentage (UKB data field 23620) // 0.726 Cholesterol to total lipids ratio in medium LDL // 0.713 Coronary artery disease // 0.582 Educationa…	AC010872.1 | AC067959.1 | APOB | C2orf43 | GDF7 | HS1BP3 | LDAH | RHOB | TDRD15 | XM_371480			PCSK9_free	0.49523	0.50312	0.992217	14825	2	0.0216315	0.00488211	5.02645	0	0.0103525	0.00727034	0.814217	0.397296	0.0244476	0.0047308	6.6443	0.360785	0.0138878	0.0062319	1.58904	0	0.0181262	0.00405956	5.09682	0.397144	0.0230839	0.00340074	10.9454	0	0.020587	0.00376906	7.32612
rs666416:21304147:G:A	2p24.1	2	21304147	A	G	rs1367117:21263900:G:A	0.310514	FALSE	APOB (37 kb); TDRD15 (43 kb)	APOB:protein_coding(KNOWN); TDRD15:protein_coding(KNOWN)	APOB: apolipoprotein B (37 kb)	0.249	0.988 Height // 0.981 Serum alkaline phosphatase levels // 0.774 Total cholesterol levels // 0.774 Proprotein convertase subtilisin/kexin type 9 levels // 0.738 Free cholesterol to total lipids ratio in IDL // 0.738 Cholesterol to total lipids in medium LDL percentage (UKB data field 23620) // 0.724 Cholesterol to total lipids ratio in medium LDL // 0.711 Coronary artery disease // 0.585 Educatio…	AC010872.1 | AC067959.1 | APOB | C2orf43 | GDF7 | HS1BP3 | LDAH | RHOB | TDRD15 | XM_371480			PCSK9_free	0.495512	0.502677	0.993894	14825	2	0.0213315	0.00487671	4.91308	0	0.0103688	0.00727001	0.815988	0.384522	0.0245113	0.0047263	6.68682	0.365076	0.0134809	0.00622458	1.51932	0	0.0179294	0.00405641	5.00591	0.362333	0.0229712	0.00339725	10.8669	0	0.0204775	0.00376517	7.26884
rs7552841:55518752:C:T	1p32.3	1	55518752	T	C	rs693668:55521109:G:A	0.293177	FALSE	PCSK9 (0 kb, intron/Intron/MODIFIER | nc-RNA/Non coding transcript/MODIFIER | near_gene/Downstream gene/MODIFIER); USP24 (13 kb); BSND (42 kb); TMEM61 (61 kb)	PCSK9:protein_coding(KNOWN); USP24:protein_coding(KNOWN); BSND:protein_coding(KNOWN); TMEM61:protein_coding(KNOWN)	PCSK9: proprotein convertase subtilisin/kexin type 9 (0 kb)	0.336	0.307 Free cholesterol to total lipids ratio in IDL // 0.307 Cholesterol to total lipids ratio in small HDL // 0.307 Triglycerides to total lipids ratio in small LDL // 0.305 Apolipoprotein B levels // 0.305 LDL cholesterol levels // 0.305 Serum levels of protein PCSK9 // 0.305 High-density lipoprotein levels (MTAG) // 0.305 Low-density lipoprotein levels (MTAG) // 0.305 Ratio of apolipoprotein B…	PCSK9 | USP24			PCSK9_males	0.372231	0.372231	0.877319	11080	2	0.0197855	0.00554698	3.44228	0	0.0225887	0.00763364	2.51506	0	0.0297547	0.00524969	7.82478	0.161751	0.0243816	0.00658328	3.66932	0	0.0207542	0.00449457	5.41092	0	0.0250444	0.00381654	10.2796	0.413108	0.0276661	0.0041055	10.7959
rs11687710:21371068:T:C	2p24.1	2	21371068	C	T	rs1367117:21263900:G:A	0.632153	FALSE	TDRD15 (4.9 kb, near_gene/Downstream gene/MODIFIER); APOB (100 kb)	TDRD15:protein_coding(KNOWN); APOB:protein_coding(KNOWN)	TDRD15: tudor domain containing 15 (4.9 kb)	6.64	0.971 Serum metabolite levels // 0.967 Low density lipoprotein cholesterol levels // 0.91 Postprandial omega-6 fatty acids // 0.91 LDL cholesterol levels // 0.872 Total cholesterol levels // 0.872 Triglycerides // 0.872 Phospholipids to total lipids ratio in large HDL // 0.818 Forns index in high alcohol intake // 0.818 Free cholesterol to total lipids ratio in very small VLDL // 0.803 C-reactive…	AC010872.1 | AC067959.1 | APOB | C2orf43 | GDF7 | LDAH | RHOB | TDRD15			PCSK9_free	0.304151	0.304151	0.996813	14825	2	-0.0265111	0.00536923	6.1024	0	-0.00482152	0.00797394	0.264211	0.229958	-0.0238326	0.00517066	5.41082	0.186551	-0.0124349	0.00668581	1.2013	0	-0.0197449	0.00446082	5.01865	0.803561	-0.0251214	0.00372806	10.7945	0	-0.0195669	0.00409124	5.76075
rs142066046:21374231:G:C	2p24.1	2	21374231	C	G	rs1367117:21263900:G:A	0.634627	FALSE	TDRD15 (8.1 kb); APOB (110 kb)	TDRD15:protein_coding(KNOWN); APOB:protein_coding(KNOWN)	TDRD15: tudor domain containing 15 (8.1 kb)	0.142	0.976 Serum metabolite levels // 0.962 Low density lipoprotein cholesterol levels // 0.905 Postprandial omega-6 fatty acids // 0.905 LDL cholesterol levels // 0.877 Total cholesterol levels // 0.877 Triglycerides // 0.877 Phospholipids to total lipids ratio in large HDL // 0.822 Forns index in high alcohol intake // 0.822 Free cholesterol to total lipids ratio in very small VLDL // 0.796 C-reacti…	AC010872.1 | AC067959.1 | APOB | C2orf43 | GDF7 | LDAH | RHOB | TDRD15			PCSK9_free	0.303935	0.303935	0.995976	14825	2	-0.0264185	0.00537398	6.05438	0	-0.00479264	0.0079756	0.262232	0.230701	-0.0237974	0.00517185	5.39462	0.19634	-0.0128851	0.0066882	1.2673	0	-0.0196659	0.00446382	4.97713	0.802236	-0.0250577	0.00373009	10.7326	0	-0.019714	0.00409237	5.83586
rs1759499:55631782:G:T	1p32.3	1	55631782	T	G	rs693668:55521109:G:A	0.495509	FALSE	USP24 (0 kb, intron/Intron/MODIFIER); GYG1P3 (56 kb); MIR4422 (60 kb); PCSK9 (100 kb)	USP24:protein_coding(KNOWN); GYG1P3:pseudogene(KNOWN); MIR4422:miRNA(KNOWN); PCSK9:protein_coding(KNOWN)	USP24: ubiquitin specific peptidase 24 (0 kb)	0.584	0.524 Free cholesterol to total lipids ratio in IDL // 0.524 Cholesterol to total lipids ratio in small HDL // 0.524 Triglycerides to total lipids ratio in small LDL // 0.496 Apolipoprotein B levels // 0.496 LDL cholesterol levels // 0.496 Serum levels of protein PCSK9 // 0.496 High-density lipoprotein levels (MTAG) // 0.496 Low-density lipoprotein levels (MTAG) // 0.496 Ratio of apolipoprotein B…	BSND | DHCR24 | PCSK9 | TTC4 | USP24	BBX | KLHL24 | MLF1 | MUC19 | PARP8 | TSPAN31		PCSK9_free	0.397002	0.602998	0.967261	9621	2	0.0265224	0.00743273	3.44703	0.504302	0.0282634	0.0142344	1.32735	0	0.0406372	0.00693708	8.34789	0.859966	0.0375341	0.0114832	2.96303	0.261189	0.0268954	0.00659909	4.33826	0	0.0340661	0.00507628	10.7181	0.481153	0.0398075	0.00593951	10.6872
rs62133262:21369926:T:C	2p24.1	2	21369926	C	T	rs1367117:21263900:G:A	0.62814	FALSE	TDRD15 (3.8 kb, near_gene/Downstream gene/MODIFIER); APOB (100 kb)	TDRD15:protein_coding(KNOWN); APOB:protein_coding(KNOWN)	TDRD15: tudor domain containing 15 (3.8 kb)	2.098	0.967 Serum metabolite levels // 0.962 Low density lipoprotein cholesterol levels // 0.905 Postprandial omega-6 fatty acids // 0.905 LDL cholesterol levels // 0.868 Total cholesterol levels // 0.868 Triglycerides // 0.868 Phospholipids to total lipids ratio in large HDL // 0.813 Forns index in high alcohol intake // 0.813 Free cholesterol to total lipids ratio in very small VLDL // 0.799 C-reacti…	AC010872.1 | AC067959.1 | APOB | C2orf43 | GDF7 | LDAH | RHOB | TDRD15			PCSK9_free	0.304736	0.304736	0.996674	14825	2	-0.0264624	0.0053674	6.0859	0	-0.00490797	0.0079779	0.269818	0.224562	-0.0236625	0.00516749	5.34854	0.211161	-0.0124701	0.00668322	1.20719	0	-0.0197461	0.00446046	5.01991	0.800996	-0.0250093	0.00372626	10.7144	0	-0.0194748	0.00408907	5.71765
rs3072974:55657824:ATATT:A	1p32.3	1	55657824	A	ATATT	rs693668:55521109:G:A	0.41025	FALSE	USP24 (0 kb); GYG1P3 (30 kb); MIR4422 (33 kb); PCSK9 (130 kb)	USP24:protein_coding(KNOWN); GYG1P3:pseudogene(KNOWN); MIR4422:miRNA(KNOWN); PCSK9:protein_coding(KNOWN)	USP24: ubiquitin specific peptidase 24 (0 kb)	8.483	0.432 Free cholesterol to total lipids ratio in IDL // 0.432 Cholesterol to total lipids ratio in small HDL // 0.432 Triglycerides to total lipids ratio in small LDL // 0.41 Apolipoprotein B levels // 0.41 LDL cholesterol levels // 0.41 Serum levels of protein PCSK9 // 0.41 High-density lipoprotein levels (MTAG) // 0.41 Low-density lipoprotein levels (MTAG) // 0.41 Ratio of apolipoprotein B to ap…	DHCR24 | PCSK9 | TTC4 | USP24	BBX | KLHL24 | MLF1 | MUC19 | PARP8 | TSPAN31		PCSK9_free	0.480407	0.519593	0.888935	9621	2	0.0342965	0.00804615	4.69573	0.204867	0.024399	0.0141967	1.0665	0	0.0378953	0.00730801	6.67654	0.831685	0.0218566	0.0111401	1.3021	0	0.0318902	0.00701121	5.26736	0	0.0362685	0.00541481	10.6763	0	0.0330697	0.00611229	7.20028
rs2163203:21331137:T:C	2p24.1	2	21331137	C	T	rs1367117:21263900:G:A	0.634627	FALSE	TDRD15 (16 kb); APOB (64 kb)	TDRD15:protein_coding(KNOWN); APOB:protein_coding(KNOWN)	TDRD15: tudor domain containing 15 (16 kb)	9.574	0.976 Serum metabolite levels // 0.962 Low density lipoprotein cholesterol levels // 0.905 Postprandial omega-6 fatty acids // 0.905 LDL cholesterol levels // 0.877 Total cholesterol levels // 0.877 Triglycerides // 0.877 Phospholipids to total lipids ratio in large HDL // 0.822 Forns index in high alcohol intake // 0.822 Free cholesterol to total lipids ratio in very small VLDL // 0.796 C-reacti…	AC010872.1 | AC067959.1 | APOB | C2orf43 | GDF7 | LDAH | RHOB | TDRD15			PCSK9_free	0.305819	0.305819	1.00086	14825	2	-0.0256065	0.00535387	5.76335	0	-0.00451147	0.00800585	0.242654	0.226117	-0.0242034	0.00516131	5.58076	0.173276	-0.0122984	0.0066772	1.1836	0	-0.0190877	0.00445754	4.73284	0.791556	-0.0248793	0.00371943	10.6477	0	-0.0197507	0.00408464	5.87524
rs2195597:21331185:T:C	2p24.1	2	21331185	C	T	rs1367117:21263900:G:A	0.634627	FALSE	TDRD15 (16 kb); APOB (64 kb)	TDRD15:protein_coding(KNOWN); APOB:protein_coding(KNOWN)	TDRD15: tudor domain containing 15 (16 kb)	5.526	0.976 Serum metabolite levels // 0.962 Low density lipoprotein cholesterol levels // 0.905 Postprandial omega-6 fatty acids // 0.905 LDL cholesterol levels // 0.877 Total cholesterol levels // 0.877 Triglycerides // 0.877 Phospholipids to total lipids ratio in large HDL // 0.822 Forns index in high alcohol intake // 0.822 Free cholesterol to total lipids ratio in very small VLDL // 0.796 C-reacti…	AC010872.1 | AC067959.1 | APOB | C2orf43 | GDF7 | LDAH | RHOB | TDRD15			PCSK9_free	0.305823	0.305823	1.00085	14825	2	-0.0256051	0.00535387	5.76278	0	-0.00450916	0.00800587	0.242505	0.226179	-0.0242036	0.00516128	5.58092	0.173293	-0.0122987	0.00667719	1.18363	0	-0.0190861	0.00445754	4.73211	0.791573	-0.0248787	0.00371942	10.6473	0	-0.019751	0.00408462	5.87542
rs62135036:21348670:A:G	2p24.1	2	21348670	G	A	rs1367117:21263900:G:A	0.632153	FALSE	TDRD15 (0 kb, intron/Intron/MODIFIER); APOB (82 kb)	TDRD15:protein_coding(KNOWN); APOB:protein_coding(KNOWN)	TDRD15: tudor domain containing 15 (0 kb)	2.214	0.971 Serum metabolite levels // 0.967 Low density lipoprotein cholesterol levels // 0.91 Postprandial omega-6 fatty acids // 0.91 LDL cholesterol levels // 0.872 Total cholesterol levels // 0.872 Triglycerides // 0.872 Phospholipids to total lipids ratio in large HDL // 0.818 Forns index in high alcohol intake // 0.818 Free cholesterol to total lipids ratio in very small VLDL // 0.803 C-reactive…	AC010872.1 | AC067959.1 | APOB | C2orf43 | GDF7 | LDAH | RHOB | TDRD15			PCSK9_free	0.305864	0.305864	1.00099	14825	2	-0.0256912	0.00535114	5.80273	0	-0.00446144	0.00800691	0.239398	0.226985	-0.0240654	0.00515959	5.52755	0.199225	-0.0126125	0.00667715	1.22957	0	-0.0191366	0.00445615	4.7569	0.794221	-0.0248487	0.00371787	10.6315	0	-0.0197836	0.00408377	5.89509
rs56201838:21328501:A:C	2p24.1	2	21328501	C	A	rs1367117:21263900:G:A	0.634627	FALSE	TDRD15 (18 kb); APOB (62 kb)	TDRD15:protein_coding(KNOWN); APOB:protein_coding(KNOWN)	TDRD15: tudor domain containing 15 (18 kb)	1.276	0.976 Serum metabolite levels // 0.962 Low density lipoprotein cholesterol levels // 0.905 Postprandial omega-6 fatty acids // 0.905 LDL cholesterol levels // 0.877 Total cholesterol levels // 0.877 Triglycerides // 0.877 Phospholipids to total lipids ratio in large HDL // 0.822 Forns index in high alcohol intake // 0.822 Free cholesterol to total lipids ratio in very small VLDL // 0.796 C-reacti…	AC010872.1 | AC067959.1 | APOB | C2orf43 | GDF7 | LDAH | RHOB | TDRD15			PCSK9_free	0.305901	0.305901	1.00091	14825	2	-0.0257177	0.00535434	5.80744	0	-0.004547	0.00800634	0.244933	0.226156	-0.0240039	0.00516071	5.49965	0.139455	-0.0123362	0.00667782	1.18891	0	-0.0191753	0.00445789	4.77061	0.793015	-0.0248293	0.00371936	10.6081	0	-0.0196411	0.00408448	5.81723
rs72782173:21348958:T:C	2p24.1	2	21348958	C	T	rs1367117:21263900:G:A	0.632153	FALSE	TDRD15 (0 kb, intron/Intron/MODIFIER); APOB (82 kb)	TDRD15:protein_coding(KNOWN); APOB:protein_coding(KNOWN)	TDRD15: tudor domain containing 15 (0 kb)	6.625	0.971 Serum metabolite levels // 0.967 Low density lipoprotein cholesterol levels // 0.91 Postprandial omega-6 fatty acids // 0.91 LDL cholesterol levels // 0.872 Total cholesterol levels // 0.872 Triglycerides // 0.872 Phospholipids to total lipids ratio in large HDL // 0.818 Forns index in high alcohol intake // 0.818 Free cholesterol to total lipids ratio in very small VLDL // 0.803 C-reactive…	AC010872.1 | AC067959.1 | APOB | C2orf43 | GDF7 | LDAH | RHOB | TDRD15			PCSK9_free	0.305681	0.305681	1.00073	14825	2	-0.0256811	0.00535199	5.79697	0	-0.00445704	0.00800468	0.239195	0.226972	-0.0240184	0.00516294	5.50177	0.190139	-0.0125014	0.00667661	1.21336	0	-0.0191243	0.00445626	4.7513	0.794169	-0.0248199	0.00371941	10.6004	0	-0.0197087	0.00408531	5.8511
rs56306424:21328665:G:A	2p24.1	2	21328665	A	G	rs1367117:21263900:G:A	0.634627	FALSE	TDRD15 (18 kb); APOB (62 kb)	TDRD15:protein_coding(KNOWN); APOB:protein_coding(KNOWN)	TDRD15: tudor domain containing 15 (18 kb)	1.858	0.976 Serum metabolite levels // 0.962 Low density lipoprotein cholesterol levels // 0.905 Postprandial omega-6 fatty acids // 0.905 LDL cholesterol levels // 0.877 Total cholesterol levels // 0.877 Triglycerides // 0.877 Phospholipids to total lipids ratio in large HDL // 0.822 Forns index in high alcohol intake // 0.822 Free cholesterol to total lipids ratio in very small VLDL // 0.796 C-reacti…	AC010872.1 | AC067959.1 | APOB | C2orf43 | GDF7 | LDAH | RHOB | TDRD15			PCSK9_free	0.3058	0.3058	1.00108	14825	2	-0.0256978	0.00535387	5.80034	0	-0.00454075	0.00800625	0.244531	0.226152	-0.0239893	0.00516144	5.49239	0.141648	-0.0123377	0.00667785	1.18912	0	-0.0191603	0.00445761	4.76456	0.792762	-0.0248123	0.00371948	10.594	0	-0.0196318	0.00408485	5.81134
rs111233436:21340378:A:C	2p24.1	2	21340378	C	A	rs1367117:21263900:G:A	0.634627	FALSE	TDRD15 (6.4 kb); APOB (73 kb)	TDRD15:protein_coding(KNOWN); APOB:protein_coding(KNOWN)	TDRD15: tudor domain containing 15 (6.4 kb)	10.42	0.976 Serum metabolite levels // 0.962 Low density lipoprotein cholesterol levels // 0.905 Postprandial omega-6 fatty acids // 0.905 LDL cholesterol levels // 0.877 Total cholesterol levels // 0.877 Triglycerides // 0.877 Phospholipids to total lipids ratio in large HDL // 0.822 Forns index in high alcohol intake // 0.822 Free cholesterol to total lipids ratio in very small VLDL // 0.796 C-reacti…	AC010872.1 | AC067959.1 | APOB | C2orf43 | GDF7 | LDAH | RHOB | TDRD15			PCSK9_free	0.305839	0.305839	1.00131	14825	2	-0.0256069	0.00535178	5.76755	0	-0.00446932	0.00800633	0.239924	0.226451	-0.0239524	0.00515671	5.48657	0.186457	-0.012204	0.00667644	1.17016	0	-0.019079	0.00445642	4.73114	0.792427	-0.0247489	0.00371701	10.5567	0	-0.0195626	0.00408218	5.78137
rs7568899:21345292:A:G	2p24.1	2	21345292	G	A	rs1367117:21263900:G:A	0.632153	FALSE	TDRD15 (1.5 kb, near_gene/Upstream gene/MODIFIER); APOB (78 kb)	TDRD15:protein_coding(KNOWN); APOB:protein_coding(KNOWN)	TDRD15: tudor domain containing 15 (1.5 kb)	8.183	0.971 Serum metabolite levels // 0.967 Low density lipoprotein cholesterol levels // 0.91 Postprandial omega-6 fatty acids // 0.91 LDL cholesterol levels // 0.872 Total cholesterol levels // 0.872 Triglycerides // 0.872 Phospholipids to total lipids ratio in large HDL // 0.818 Forns index in high alcohol intake // 0.818 Free cholesterol to total lipids ratio in very small VLDL // 0.803 C-reactive…	AC010872.1 | AC067959.1 | APOB | C2orf43 | GDF7 | LDAH | RHOB | TDRD15			PCSK9_free	0.305868	0.305868	1.00136	14825	2	-0.0255877	0.00535204	5.75928	0	-0.00446489	0.00800614	0.239647	0.22685	-0.0239419	0.00515677	5.48223	0.194526	-0.0124531	0.0066777	1.20602	0	-0.0190637	0.00445654	4.72423	0.792138	-0.0247342	0.00371712	10.5445	0	-0.01965	0.0040825	5.82706
rs61532738:55642767:C:CA	1p32.3	1	55642767	CA	C	rs693668:55521109:G:A	0.158695	FALSE	USP24 (0 kb, intron/Intron/MODIFIER); GYG1P3 (45 kb); MIR4422 (49 kb); PCSK9 (110 kb)	USP24:protein_coding(KNOWN); GYG1P3:pseudogene(KNOWN); MIR4422:miRNA(KNOWN); PCSK9:protein_coding(KNOWN)	USP24: ubiquitin specific peptidase 24 (0 kb)		0.776 LDL cholesterol levels // 0.751 Total cholesterol levels // 0.751 Low density lipoprotein cholesterol levels // 0.616 PCSK9 levels // 0.525 Apolipoprotein B levels // 0.488 LDL cholesterol levels x short total sleep time interaction (2df test) // 0.459 LDL cholesterol levels x long total sleep time interaction (2df test)	PCSK9 | TMEM61 | USP24			PCSK9_free	0.140718	0.140718	0.877037	9621	2	-0.0358793	0.0109709	2.9692	0	-0.0657641	0.0204931	2.8773	0	-0.0622992	0.0102865	8.86259	0.596817	-0.0449499	0.0169908	2.08918	0	-0.0425363	0.00968753	4.94707	0.394998	-0.049939	0.00751114	10.535	0.675975	-0.0576458	0.00880217	10.2363
rs62135035:21346521:A:G	2p24.1	2	21346521	G	A	rs1367117:21263900:G:A	0.632153	FALSE	TDRD15 (0.27 kb, near_gene/Upstream gene/MODIFIER); APOB (80 kb)	TDRD15:protein_coding(KNOWN); APOB:protein_coding(KNOWN)	TDRD15: tudor domain containing 15 (0.27 kb)	4.276	0.971 Serum metabolite levels // 0.967 Low density lipoprotein cholesterol levels // 0.91 Postprandial omega-6 fatty acids // 0.91 LDL cholesterol levels // 0.872 Total cholesterol levels // 0.872 Triglycerides // 0.872 Phospholipids to total lipids ratio in large HDL // 0.818 Forns index in high alcohol intake // 0.818 Free cholesterol to total lipids ratio in very small VLDL // 0.803 C-reactive…	AC010872.1 | AC067959.1 | APOB | C2orf43 | GDF7 | LDAH | RHOB | TDRD15			PCSK9_free	0.305625	0.305625	1.00116	14825	2	-0.025443	0.00535333	5.69851	0	-0.00446218	0.00800478	0.23952	0.226615	-0.0240732	0.00516003	5.52985	0.190609	-0.0124684	0.00667584	1.20876	0	-0.0189592	0.00445704	4.67765	0.789333	-0.0247329	0.00371877	10.5348	0	-0.019733	0.00408369	5.86827
rs17395512:21346556:T:C	2p24.1	2	21346556	C	T	rs1367117:21263900:G:A	0.632153	FALSE	TDRD15 (0.23 kb, near_gene/Upstream gene/MODIFIER); APOB (80 kb)	TDRD15:protein_coding(KNOWN); APOB:protein_coding(KNOWN)	TDRD15: tudor domain containing 15 (0.23 kb)	1.19	0.971 Serum metabolite levels // 0.967 Low density lipoprotein cholesterol levels // 0.91 Postprandial omega-6 fatty acids // 0.91 LDL cholesterol levels // 0.872 Total cholesterol levels // 0.872 Triglycerides // 0.872 Phospholipids to total lipids ratio in large HDL // 0.818 Forns index in high alcohol intake // 0.818 Free cholesterol to total lipids ratio in very small VLDL // 0.803 C-reactive…	AC010872.1 | AC067959.1 | APOB | C2orf43 | GDF7 | LDAH | RHOB | TDRD15			PCSK9_free	0.305609	0.305609	1.00092	14825	2	-0.0255189	0.00535314	5.72942	0	-0.00446141	0.00800483	0.23947	0.226683	-0.0239858	0.00516258	5.48909	0.186057	-0.0124672	0.00667584	1.20857	0	-0.0190118	0.00445694	4.70076	0.790867	-0.0247246	0.00371966	10.5234	0	-0.0196752	0.00408495	5.83418
rs1429973:21309281:T:C	2p24.1	2	21309281	C	T	rs1367117:21263900:G:A	0.265331	FALSE	TDRD15 (38 kb); APOB (42 kb)	TDRD15:protein_coding(KNOWN); APOB:protein_coding(KNOWN)	TDRD15: tudor domain containing 15 (38 kb)	0.735	0.805 Height // 0.795 Serum alkaline phosphatase levels // 0.68 Free cholesterol to total lipids ratio in IDL // 0.68 Cholesterol to total lipids in medium LDL percentage (UKB data field 23620) // 0.675 Cholesterol to total lipids ratio in medium LDL // 0.654 Coronary artery disease // 0.61 Total cholesterol levels // 0.61 Proprotein convertase subtilisin/kexin type 9 levels // 0.494 Postprandial…	AC010872.1 | AC067959.1 | APOB | C2orf43 | HS1BP3 | LDAH | RHOB | TDRD15 | XM_371480			PCSK9_free	0.438735	0.438735	0.997253	14825	2	-0.0207601	0.00493707	4.58447	0	-0.00580481	0.0074375	0.363549	0.337266	-0.0246632	0.00475592	6.68235	0.232287	-0.0107448	0.00630463	1.05526	0	-0.0161858	0.00411989	4.06872	0.643697	-0.0227846	0.00342853	10.5219	0	-0.0196154	0.00379779	6.61725
rs2115838:21350324:G:A	2p24.1	2	21350324	A	G	rs1367117:21263900:G:A	0.634627	FALSE	TDRD15 (0 kb, intron/Intron/MODIFIER); APOB (83 kb)	TDRD15:protein_coding(KNOWN); APOB:protein_coding(KNOWN)	TDRD15: tudor domain containing 15 (0 kb)	4.056	0.976 Serum metabolite levels // 0.962 Low density lipoprotein cholesterol levels // 0.905 Postprandial omega-6 fatty acids // 0.905 LDL cholesterol levels // 0.877 Total cholesterol levels // 0.877 Triglycerides // 0.877 Phospholipids to total lipids ratio in large HDL // 0.822 Forns index in high alcohol intake // 0.822 Free cholesterol to total lipids ratio in very small VLDL // 0.796 C-reacti…	AC010872.1 | AC067959.1 | APOB | C2orf43 | GDF7 | LDAH | RHOB | TDRD15			PCSK9_free	0.305628	0.305628	1.00086	14825	2	-0.0255997	0.00535305	5.76196	0	-0.00445928	0.00800577	0.239301	0.227083	-0.0238385	0.00515965	5.43469	0.197063	-0.0123485	0.00667954	1.19038	0	-0.0190682	0.00445705	4.7252	0.792473	-0.0246867	0.00371853	10.4992	0	-0.0195446	0.00408435	5.76641
rs187607506:55491915:C:T	1p32.3	1	55491915	T	C	rs11206510:55496039:T:C	0.581989	FALSE	PCSK9 (13 kb); BSND (15 kb); TMEM61 (34 kb); USP24 (40 kb)	PCSK9:protein_coding(KNOWN); BSND:protein_coding(KNOWN); TMEM61:protein_coding(KNOWN); USP24:protein_coding(KNOWN)	PCSK9: proprotein convertase subtilisin/kexin type 9 (13 kb)	5.794	1 LDL cholesterol levels x long total sleep time interaction (2df test) // 1 LDL cholesterol levels x short total sleep time interaction (2df test) // 1 Concentration of medium VLDL particles (UKB data field 23502) // 0.905 Coronary artery disease // 0.905 Low-density lipoprotein levels (MTAG) // 0.905 Linoleic acid levels // 0.905 Total omega-6 fatty acid levels // 0.878 Total cholesterol levels…	BSND | C1orf83 | DHCR24 | PCSK9 | TTC4			PCSK9_free	0.230279	0.230279	0.923547	9621	2	-0.0396204	0.00898795	4.98683	0	-0.0537033	0.0174052	2.69454	0.555952	-0.0411711	0.00828098	6.18473	0	-0.0327767	0.0134402	1.82673	0.343799	-0.0425852	0.00799874	6.99336	0	-0.0404591	0.00609593	10.4953	0	-0.0388613	0.00705232	7.44567
rs12052779:21333932:A:C	2p24.1	2	21333932	C	A	rs1367117:21263900:G:A	0.594217	FALSE	TDRD15 (13 kb); APOB (67 kb)	TDRD15:protein_coding(KNOWN); APOB:protein_coding(KNOWN)	TDRD15: tudor domain containing 15 (13 kb)	0.831	0.949 Postprandial omega-6 fatty acids // 0.949 LDL cholesterol levels // 0.913 Serum metabolite levels // 0.899 Low density lipoprotein cholesterol levels // 0.868 Forns index in high alcohol intake // 0.868 Free cholesterol to total lipids ratio in very small VLDL // 0.822 Total cholesterol levels // 0.822 Triglycerides // 0.822 Phospholipids to total lipids ratio in large HDL // 0.733 C-reacti…	AC010872.1 | AC067959.1 | APOB | C2orf43 | GDF7 | LDAH | RHOB | TDRD15			PCSK9_free	0.310669	0.310669	1.00194	14825	2	-0.0252019	0.00532274	5.65976	0	-0.00466926	0.00799852	0.253207	0.207792	-0.0239009	0.00512803	5.5212	0.171573	-0.0115368	0.00663666	1.08568	0	-0.0188999	0.00443833	4.68653	0.781048	-0.0245272	0.00369658	10.4885	0	-0.0192787	0.00405887	5.68984
rs62133264:21380902:T:C	2p24.1	2	21380902	C	T	rs1367117:21263900:G:A	0.632153	FALSE	TDRD15 (15 kb); APOB (110 kb)	TDRD15:protein_coding(KNOWN); APOB:protein_coding(KNOWN)	TDRD15: tudor domain containing 15 (15 kb)	4.094	0.971 Serum metabolite levels // 0.967 Low density lipoprotein cholesterol levels // 0.91 Postprandial omega-6 fatty acids // 0.91 LDL cholesterol levels // 0.872 Total cholesterol levels // 0.872 Triglycerides // 0.872 Phospholipids to total lipids ratio in large HDL // 0.818 Forns index in high alcohol intake // 0.818 Free cholesterol to total lipids ratio in very small VLDL // 0.803 C-reactive…	AC010872.1 | AC067959.1 | APOB | C2orf43 | GDF7 | LDAH | RHOB | TDRD15			PCSK9_free	0.305213	0.305213	0.997944	14825	2	-0.0260594	0.00536207	5.93128	0	-0.00467768	0.00797946	0.254514	0.234416	-0.0234688	0.00517233	5.26239	0.21288	-0.0121041	0.00669044	1.15217	0	-0.0194078	0.00445768	4.87384	0.797839	-0.0247175	0.00372629	10.4825	0	-0.0192174	0.00409312	5.57307
rs2878956:21350346:A:C	2p24.1	2	21350346	C	A	rs1367117:21263900:G:A	0.630581	FALSE	TDRD15 (0 kb, intron/Intron/MODIFIER); APOB (83 kb)	TDRD15:protein_coding(KNOWN); APOB:protein_coding(KNOWN)	TDRD15: tudor domain containing 15 (0 kb)	0.872	0.971 Serum metabolite levels // 0.957 Low density lipoprotein cholesterol levels // 0.9 Postprandial omega-6 fatty acids // 0.9 LDL cholesterol levels // 0.872 Total cholesterol levels // 0.872 Triglycerides // 0.872 Phospholipids to total lipids ratio in large HDL // 0.817 Forns index in high alcohol intake // 0.817 Free cholesterol to total lipids ratio in very small VLDL // 0.793 C-reactive p…	AC010872.1 | AC067959.1 | APOB | C2orf43 | GDF7 | LDAH | RHOB | TDRD15			PCSK9_free	0.306282	0.306282	0.998968	14825	2	-0.0255524	0.00535628	5.73663	0	-0.00430048	0.0080105	0.229016	0.231373	-0.0236682	0.0051631	5.35981	0.200604	-0.0118918	0.00668554	1.12306	0	-0.0189863	0.00445973	4.68449	0.7944	-0.0245757	0.0037209	10.3991	0	-0.0192686	0.00408743	5.61361
rs62122520:21313430:G:T	2p24.1	2	21313430	T	G	rs1367117:21263900:G:A	0.616146	FALSE	TDRD15 (33 kb); APOB (46 kb)	TDRD15:protein_coding(KNOWN); APOB:protein_coding(KNOWN)	TDRD15: tudor domain containing 15 (33 kb)	0.535	1 Postprandial omega-6 fatty acids // 1 LDL cholesterol levels // 0.941 Low density lipoprotein cholesterol levels // 0.919 Serum metabolite levels // 0.906 Forns index in high alcohol intake // 0.906 Free cholesterol to total lipids ratio in very small VLDL // 0.853 Total cholesterol levels // 0.853 Triglycerides // 0.853 Phospholipids to total lipids ratio in large HDL // 0.758 C-reactive prote…	AC010872.1 | AC067959.1 | APOB | C2orf43 | GDF7 | LDAH | RHOB | TDRD15			PCSK9_free	0.306726	0.306726	0.995887	14825	2	-0.0260103	0.00537637	5.88453	0	-0.00394172	0.00805233	0.205409	0.210078	-0.0233959	0.00518116	5.2183	0.24187	-0.0112805	0.00672357	1.0305	0	-0.0192057	0.00447848	4.74521	0.807513	-0.0246548	0.00373437	10.391	0	-0.018882	0.00410507	5.37232
rs10888908:55726519:T:C	1p32.3	1	55726519	C	T	rs10888908:55726519:T:C	1	TRUE	MIR4422 (35 kb); GYG1P3 (37 kb); USP24 (46 kb); GOT2P1 (110 kb)	MIR4422:miRNA(KNOWN); GYG1P3:pseudogene(KNOWN); USP24:protein_coding(KNOWN); GOT2P1:pseudogene(KNOWN)	MIR4422: microRNA 4422 (35 kb)	1.553	1 Apolipoprotein B levels // 1 Total cholesterol levels // 1 Low density lipoprotein cholesterol levels // 0.75 PCSK9 levels	TTC4 | USP24	IFI27		PCSK9_free	0.0852025	0.914798	0.943461	14825	2	0.04037	0.00886956	5.26625	0.61602	0.0160118	0.0121947	0.722824	0	0.0406974	0.00850387	5.77096	0	0.0403018	0.0117922	3.20001	0	0.0319425	0.00718444	5.05845	0.616768	0.0405406	0.00614432	10.3804	0	0.0405621	0.00689932	8.38465
rs1429972:21309758:C:T	2p24.1	2	21309758	T	C	rs1367117:21263900:G:A	0.264666	FALSE	TDRD15 (37 kb); APOB (43 kb)	TDRD15:protein_coding(KNOWN); APOB:protein_coding(KNOWN)	TDRD15: tudor domain containing 15 (37 kb)	0.385	0.802 Height // 0.791 Serum alkaline phosphatase levels // 0.683 Free cholesterol to total lipids ratio in IDL // 0.683 Cholesterol to total lipids in medium LDL percentage (UKB data field 23620) // 0.678 Cholesterol to total lipids ratio in medium LDL // 0.657 Coronary artery disease // 0.606 Total cholesterol levels // 0.606 Proprotein convertase subtilisin/kexin type 9 levels // 0.488 Postpran…	AC010872.1 | AC067959.1 | APOB | C2orf43 | HS1BP3 | LDAH | RHOB | TDRD15 | XM_371480			PCSK9_free	0.437326	0.437326	0.995354	14825	2	-0.0206168	0.00494395	4.51798	0	-0.00611373	0.00744401	0.387883	0.3204	-0.0244298	0.00476265	6.55183	0.210587	-0.0108337	0.00630654	1.06787	0	-0.0161776	0.00412498	4.05639	0.620347	-0.0225945	0.00343335	10.332	0	-0.0194919	0.00380163	6.53006
rs754523:21311691:A:G	2p24.1	2	21311691	G	A	rs1367117:21263900:G:A	0.616146	FALSE	TDRD15 (35 kb); APOB (45 kb)	TDRD15:protein_coding(KNOWN); APOB:protein_coding(KNOWN)	TDRD15: tudor domain containing 15 (35 kb)	1.868	1 Postprandial omega-6 fatty acids // 1 LDL cholesterol levels // 0.941 Low density lipoprotein cholesterol levels // 0.919 Serum metabolite levels // 0.906 Forns index in high alcohol intake // 0.906 Free cholesterol to total lipids ratio in very small VLDL // 0.853 Total cholesterol levels // 0.853 Triglycerides // 0.853 Phospholipids to total lipids ratio in large HDL // 0.758 C-reactive prote…	AC010872.1 | AC067959.1 | APOB | C2orf43 | GDF7 | LDAH | RHOB | TDRD15			PCSK9_free	0.308163	0.308163	1.00106	14825	2	-0.0255869	0.00534597	5.77205	0	-0.00512271	0.0079756	0.284417	0.15422	-0.0232496	0.00514604	5.22268	0.216082	-0.0106085	0.00668457	0.949481	0	-0.0192429	0.00444778	4.81968	0.779863	-0.0243737	0.00371108	10.2909	0	-0.0185456	0.00407874	5.26285
rs10185722:21309954:A:C	2p24.1	2	21309954	C	A	rs1367117:21263900:G:A	0.264666	FALSE	TDRD15 (37 kb); APOB (43 kb)	TDRD15:protein_coding(KNOWN); APOB:protein_coding(KNOWN)	TDRD15: tudor domain containing 15 (37 kb)	0.333	0.802 Height // 0.791 Serum alkaline phosphatase levels // 0.683 Free cholesterol to total lipids ratio in IDL // 0.683 Cholesterol to total lipids in medium LDL percentage (UKB data field 23620) // 0.678 Cholesterol to total lipids ratio in medium LDL // 0.657 Coronary artery disease // 0.606 Total cholesterol levels // 0.606 Proprotein convertase subtilisin/kexin type 9 levels // 0.488 Postpran…	AC010872.1 | AC067959.1 | APOB | C2orf43 | HS1BP3 | LDAH | RHOB | TDRD15 | XM_371480			PCSK9_free	0.437573	0.437573	0.995672	14825	2	-0.0206354	0.00494387	4.52533	0	-0.00610643	0.00743707	0.387746	0.318824	-0.0242948	0.00475982	6.49339	0.213004	-0.0106949	0.00630805	1.0473	0	-0.0161827	0.00412376	4.06069	0.622192	-0.0225345	0.00343226	10.287	0	-0.0193608	0.00380052	6.45418
rs8107974:19388500:A:T	19p13.11	19	19388500	T	A	rs8107974:19388500:A:T	1	TRUE	SUGP1 (0 kb, intron/NMD transcript/MODIFIER | intron/Intron/MODIFIER | nc-RNA/Non coding transcript/MODIFIER); TM6SF2 (4.3 kb, near_gene/Upstream gene/MODIFIER); AC138430.4 (4.3 kb, near_gene/Upstream gene/MODIFIER); HAPLN4 (15 kb); NCAN (25 kb); MAU2 (43 kb); RNU6-1028P (45 kb)	SUGP1:protein_coding(KNOWN); TM6SF2:protein_coding(KNOWN); AC138430.4:processed_transcript(KNOWN); HAPLN4:protein_coding(KNOWN); NCAN:protein_coding(KNOWN); MAU2:protein_coding(KNOWN); RNU6-1028P:snRNA(KNOWN)	SUGP1: SURP and G patch domain containing 1 (0 kb)	1.712	1 Postprandial triglyceride levels // 1 Nonalcoholic steatohepatitis // 1 Fasting phospholipid levels in very large VLDL // 1 Fasting glycoprotein acetyls (mainly a1-acid glycoprotein) // 1 Fasting phospholipid levels in chylomicrons and extremely large VLDL // 1 Postprandial cholesterol esters in chylomicrons and extremely large VLDL // 1 Postprandial total cholesterol in chylomicrons and extrem…	ATP13A1 | BNIP3P9 | BORCS8 | C19orf60 | CERS1 | CTC-559E9.5 | FKBP8 | GATAD2A | GMIP | HAPLN4 | KIAA0892 | KIAA1683 | KLHL26 | LPAR2 | LRRC25 | MAU2 | MEF2B | MEF2BNB | MEF2BNB-MEF2B | NCAN | NDUFA13 | NR2C2AP | PBX4 | RFXANK | SLC25A42 | SUGP1 | SUGP2 | TM6SF2 | TMEM161A | TMEM59L | YJEFN3 | ZNF101 | ZNF506 | ZNF682 | ZNF93	MED7 | PHF19 | RUNDC3A | SPINT1 | TRIM41 | ZNF85		PCSK9_free	0.0868594	0.0868594	0.974594	14825	2	-0.0490851	0.0089553	7.37105	0.00344582	-0.0231073	0.0144191	0.96082	0.277767	-0.0325353	0.00846763	3.9067	0.148286	-0.0111748	0.0119167	0.458653	0	-0.0418539	0.00761964	7.40325	0.573076	-0.0403473	0.00615863	10.2395	0.445416	-0.0253687	0.00690441	3.62149
rs10401969:19407718:T:C	19p13.11	19	19407718	C	T	rs8107974:19388500:A:T	0.970275	FALSE	SUGP1 (0 kb, intron/NMD transcript/MODIFIER | intron/Intron/MODIFIER | nc-RNA/Non coding transcript/MODIFIER | near_gene/Downstream gene/MODIFIER); TM6SF2 (24 kb); MAU2 (24 kb); HAPLN4 (34 kb); NCAN (45 kb)	SUGP1:protein_coding(KNOWN); TM6SF2:protein_coding(KNOWN); MAU2:protein_coding(KNOWN); HAPLN4:protein_coding(KNOWN); NCAN:protein_coding(KNOWN)	SUGP1: SURP and G patch domain containing 1 (0 kb)	3.317	1 Total cholesterol levels // 1 Triglycerides // 1 Low density lipoprotein cholesterol levels // 1 Fasting serum total triglycerides // 1 Fasting remnant cholesterol // 1 Fasting triglycerides levels in small LDL // 1 Fasting total cholesterol in small VLDL // 1 Fasting cholesterol esters in small VLDL // 1 Fasting cholesterol esters in very small VLDL // 1 Fasting total lipids in very small VLDL…	ATP13A1 | BNIP3P9 | BORCS8 | C19orf60 | CERS1 | CTC-559E9.5 | FKBP8 | GATAD2A | GMIP | HAPLN4 | KIAA0892 | KIAA1683 | KLHL26 | LPAR2 | LRRC25 | MAU2 | MEF2B | MEF2BNB | MEF2BNB-MEF2B | NCAN | NDUFA13 | NR2C2AP | PBX4 | RFXANK | SLC25A42 | SUGP1 | SUGP2 | TM6SF2 | TMEM161A | TMEM59L | YJEFN3 | ZNF101 | ZNF506 | ZNF682 | ZNF93	MED7 | PHF19 | RUNDC3A | SPINT1 | TRIM41 | ZNF85		PCSK9_free	0.0879964	0.0879964	0.983155	14825	2	-0.0465779	0.00889658	6.78055	0.278058	-0.0193007	0.0144074	0.743172	0.146257	-0.0338573	0.00840885	4.23802	0.296697	-0.0115913	0.01188	0.482772	0	-0.0390481	0.00758178	6.58505	0.614644	-0.0398594	0.00611699	10.1384	0.073886	-0.0264254	0.0068654	3.92498
rs312951:21337403:C:A	2p24.1	2	21337403	A	C	rs1367117:21263900:G:A	0.181675	FALSE	TDRD15 (9.4 kb); APOB (70 kb)	TDRD15:protein_coding(KNOWN); APOB:protein_coding(KNOWN)	TDRD15: tudor domain containing 15 (9.4 kb)	1.82	0.938 Educational attainment // 0.901 LDL cholesterol // 0.901 Cholesterol, total // 0.618 Response to lamotrigine in genetic generalized epilepsy // 0.585 Height // 0.568 Serum alkaline phosphatase levels // 0.458 Total cholesterol levels // 0.458 Proprotein convertase subtilisin/kexin type 9 levels // 0.443 Free cholesterol to total lipids ratio in IDL // 0.443 Cholesterol to total lipids in me…	AC010872.1 | AC067959.1 | APOB | C2orf43 | HS1BP3 | LDAH | RHOB | TDRD15 | XM_371480			PCSK9_free	0.366617	0.366617	0.997131	14825	2	0.0227098	0.00503708	5.18436	0.310908	0.00953127	0.00753169	0.688236	0.41324	0.0231743	0.00493926	5.58008	0.220985	0.009577	0.00641429	0.866426	0	0.018637	0.00419371	5.05433	0.527283	0.0229466	0.00353013	10.096	0	0.0181129	0.00391446	5.42956
rs739846:19419071:G:A	19p13.11	19	19419071	A	G	rs8107974:19388500:A:T	0.970275	FALSE	SUGP1 (0 kb, intron/NMD transcript/MODIFIER | intron/Intron/MODIFIER | nc-RNA/Non coding transcript/MODIFIER | near_gene/Upstream gene/MODIFIER); MAU2 (12 kb); TM6SF2 (35 kb); HAPLN4 (45 kb)	SUGP1:protein_coding(KNOWN); MAU2:protein_coding(KNOWN); TM6SF2:protein_coding(KNOWN); HAPLN4:protein_coding(KNOWN)	SUGP1: SURP and G patch domain containing 1 (0 kb)	0.63	1 Total cholesterol levels // 1 Triglycerides // 1 Low density lipoprotein cholesterol levels // 1 Fasting serum total triglycerides // 1 Fasting remnant cholesterol // 1 Fasting triglycerides levels in small LDL // 1 Fasting total cholesterol in small VLDL // 1 Fasting cholesterol esters in small VLDL // 1 Fasting cholesterol esters in very small VLDL // 1 Fasting total lipids in very small VLDL…	ATP13A1 | BNIP3P9 | BORCS8 | C19orf60 | CERS1 | CTC-559E9.5 | FKBP8 | GATAD2A | GMIP | HAPLN4 | KIAA0892 | KIAA1683 | KLHL26 | LPAR2 | LRRC25 | MAU2 | MEF2B | MEF2BNB | MEF2BNB-MEF2B | NCAN | NDUFA13 | NR2C2AP | PBX4 | RFXANK | SLC25A42 | SUGP1 | SUGP2 | TM6SF2 | TMEM161A | TMEM59L | YJEFN3 | ZNF101 | ZNF506 | ZNF682 | ZNF93	MED7 | PHF19 | RUNDC3A | SPINT1 | TRIM41 | ZNF85		PCSK9_free	0.0879461	0.0879461	0.980398	14825	2	-0.0464089	0.00890313	6.72702	0.278129	-0.0193231	0.0144059	0.744491	0.134498	-0.0338616	0.0084064	4.2411	0.298738	-0.0115604	0.0118866	0.480738	0	-0.0389228	0.00758561	6.54087	0.609079	-0.0397755	0.00611817	10.0952	0.047648	-0.0264263	0.00686534	3.92528
rs312952:21337857:G:C	2p24.1	2	21337857	C	G	rs1367117:21263900:G:A	0.181675	FALSE	TDRD15 (8.9 kb); APOB (71 kb)	TDRD15:protein_coding(KNOWN); APOB:protein_coding(KNOWN)	TDRD15: tudor domain containing 15 (8.9 kb)	0.062	0.938 Educational attainment // 0.901 LDL cholesterol // 0.901 Cholesterol, total // 0.618 Response to lamotrigine in genetic generalized epilepsy // 0.585 Height // 0.568 Serum alkaline phosphatase levels // 0.458 Total cholesterol levels // 0.458 Proprotein convertase subtilisin/kexin type 9 levels // 0.443 Free cholesterol to total lipids ratio in IDL // 0.443 Cholesterol to total lipids in me…	AC010872.1 | AC067959.1 | APOB | C2orf43 | HS1BP3 | LDAH | RHOB | TDRD15 | XM_371480			PCSK9_free	0.366731	0.366731	0.992202	14825	2	0.0225419	0.00503701	5.11645	0.32987	0.00923044	0.00753783	0.657494	0.430908	0.0232817	0.00493785	5.62919	0.207914	0.00974308	0.00641575	0.887921	0	0.0184328	0.00419472	4.95432	0.536159	0.0229192	0.00352959	10.0766	0	0.0182454	0.00391409	5.50168
rs56079819:21314851:G:A	2p24.1	2	21314851	A	G	rs1367117:21263900:G:A	0.623613	FALSE	TDRD15 (32 kb); APOB (48 kb)	TDRD15:protein_coding(KNOWN); APOB:protein_coding(KNOWN)	TDRD15: tudor domain containing 15 (32 kb)	3.081	0.991 Postprandial omega-6 fatty acids // 0.991 LDL cholesterol levels // 0.932 Low density lipoprotein cholesterol levels // 0.919 Serum metabolite levels // 0.906 Forns index in high alcohol intake // 0.906 Free cholesterol to total lipids ratio in very small VLDL // 0.853 Total cholesterol levels // 0.853 Triglycerides // 0.853 Phospholipids to total lipids ratio in large HDL // 0.749 C-reacti…	AC010872.1 | AC067959.1 | APOB | C2orf43 | GDF7 | LDAH | RHOB | TDRD15			PCSK9_free	0.307808	0.307808	0.999549	14825	2	-0.0251289	0.00534747	5.58542	0	-0.00473689	0.00798262	0.258273	0.125765	-0.0231849	0.00515529	5.1814	0.238849	-0.0104611	0.00667523	0.932241	0	-0.0188125	0.00444986	4.62712	0.777994	-0.0241213	0.00371504	10.0738	0	-0.0184312	0.0040812	5.19952
rs312957:21342312:A:G	2p24.1	2	21342312	G	A	rs1367117:21263900:G:A	0.190385	FALSE	TDRD15 (4.5 kb, near_gene/Upstream gene/MODIFIER); APOB (75 kb)	TDRD15:protein_coding(KNOWN); APOB:protein_coding(KNOWN)	TDRD15: tudor domain containing 15 (4.5 kb)	3.14	0.983 Educational attainment // 0.943 LDL cholesterol // 0.943 Cholesterol, total // 0.646 Response to lamotrigine in genetic generalized epilepsy // 0.592 Height // 0.575 Serum alkaline phosphatase levels // 0.467 Total cholesterol levels // 0.467 Proprotein convertase subtilisin/kexin type 9 levels // 0.45 Free cholesterol to total lipids ratio in IDL // 0.45 Cholesterol to total lipids in medi…	AC010872.1 | AC067959.1 | APOB | C2orf43 | HS1BP3 | LDAH | RHOB | TDRD15 | XM_371480			PCSK9_free	0.374447	0.374447	0.991742	14825	2	0.0221443	0.00502758	4.97338	0.232234	0.00897952	0.00749962	0.637397	0.459897	0.0234245	0.00491169	5.74695	0.299596	0.0109444	0.00637503	1.06491	0	0.0180624	0.00418272	4.80373	0.529628	0.0227993	0.0035168	10.0467	0	0.0187758	0.00389183	5.85122
rs312958:21342924:C:T	2p24.1	2	21342924	T	C	rs1367117:21263900:G:A	0.191656	FALSE	TDRD15 (3.9 kb, near_gene/Upstream gene/MODIFIER); APOB (76 kb)	TDRD15:protein_coding(KNOWN); APOB:protein_coding(KNOWN)	TDRD15: tudor domain containing 15 (3.9 kb)	3.125	0.987 Educational attainment // 0.939 LDL cholesterol // 0.939 Cholesterol, total // 0.637 Response to lamotrigine in genetic generalized epilepsy // 0.597 Height // 0.58 Serum alkaline phosphatase levels // 0.471 Total cholesterol levels // 0.471 Proprotein convertase subtilisin/kexin type 9 levels // 0.449 Free cholesterol to total lipids ratio in IDL // 0.449 Cholesterol to total lipids in med…	AC010872.1 | AC067959.1 | APOB | C2orf43 | HS1BP3 | LDAH | RHOB | TDRD15 | XM_371480			PCSK9_free	0.374397	0.374397	0.991467	14825	2	0.0221125	0.0050278	4.96033	0.23195	0.00898884	0.00749991	0.638276	0.459577	0.0234515	0.00491154	5.75918	0.302221	0.0109283	0.0063752	1.06254	0	0.0180433	0.00418289	4.7944	0.526638	0.0227977	0.00351682	10.0453	0	0.018787	0.00389179	5.85763
rs78120576:21318633:T:C	2p24.1	2	21318633	C	T	rs1367117:21263900:G:A	0.650571	FALSE	TDRD15 (28 kb); APOB (52 kb)	TDRD15:protein_coding(KNOWN); APOB:protein_coding(KNOWN)	TDRD15: tudor domain containing 15 (28 kb)	3.815	0.995 Serum metabolite levels // 0.981 Low density lipoprotein cholesterol levels // 0.924 Postprandial omega-6 fatty acids // 0.924 LDL cholesterol levels // 0.887 Total cholesterol levels // 0.887 Triglycerides // 0.887 Phospholipids to total lipids ratio in large HDL // 0.832 Forns index in high alcohol intake // 0.832 Free cholesterol to total lipids ratio in very small VLDL // 0.813 C-reacti…	AC010872.1 | AC067959.1 | APOB | C2orf43 | GDF7 | LDAH | RHOB | TDRD15			PCSK9_free	0.304444	0.304444	1.00062	14825	2	-0.0253126	0.00536916	5.61761	0	-0.00472482	0.00801271	0.256239	0.272228	-0.0230769	0.00516741	5.11589	0.21638	-0.0121807	0.00670578	1.15924	0	-0.018933	0.00446751	4.64698	0.780512	-0.024152	0.00372682	10.0382	0	-0.0190173	0.00409419	5.46723
rs312954:21340303:G:A	2p24.1	2	21340303	A	G	rs1367117:21263900:G:A	0.191656	FALSE	TDRD15 (6.5 kb); APOB (73 kb)	TDRD15:protein_coding(KNOWN); APOB:protein_coding(KNOWN)	TDRD15: tudor domain containing 15 (6.5 kb)	0.189	0.979 Educational attainment // 0.939 LDL cholesterol // 0.939 Cholesterol, total // 0.644 Response to lamotrigine in genetic generalized epilepsy // 0.591 Height // 0.574 Serum alkaline phosphatase levels // 0.471 Total cholesterol levels // 0.471 Proprotein convertase subtilisin/kexin type 9 levels // 0.455 Free cholesterol to total lipids ratio in IDL // 0.455 Cholesterol to total lipids in me…	AC010872.1 | AC067959.1 | APOB | C2orf43 | HS1BP3 | LDAH | RHOB | TDRD15 | XM_371480			PCSK9_free	0.374389	0.374389	0.991214	14825	2	0.0221366	0.00502796	4.96963	0.202233	0.00864016	0.00749906	0.604642	0.456544	0.0234067	0.00491106	5.74045	0.30105	0.0109579	0.00637527	1.0668	0	0.017951	0.00418284	4.75124	0.552487	0.0227866	0.0035167	10.0368	0	0.0187706	0.00389157	5.84903
rs17395333:21323369:A:G	2p24.1	2	21323369	G	A	rs1367117:21263900:G:A	0.653232	FALSE	TDRD15 (23 kb); APOB (56 kb)	TDRD15:protein_coding(KNOWN); APOB:protein_coding(KNOWN)	TDRD15: tudor domain containing 15 (23 kb)	9.685	1 Serum metabolite levels // 0.976 Low density lipoprotein cholesterol levels // 0.919 Postprandial omega-6 fatty acids // 0.919 LDL cholesterol levels // 0.891 Total cholesterol levels // 0.891 Triglycerides // 0.891 Phospholipids to total lipids ratio in large HDL // 0.837 Forns index in high alcohol intake // 0.837 Free cholesterol to total lipids ratio in very small VLDL // 0.807 C-reactive p…	AC010872.1 | AC067959.1 | APOB | C2orf43 | GDF7 | LDAH | RHOB | TDRD15			PCSK9_free	0.30473	0.30473	1.00184	14825	2	-0.0249111	0.00536213	5.47183	0	-0.00464047	0.00800703	0.250946	0.263166	-0.0233632	0.00516264	5.23837	0.236646	-0.0116921	0.00669159	1.09375	0	-0.018635	0.00446249	4.52784	0.773995	-0.0241078	0.00372269	10.0251	0	-0.0190083	0.00408858	5.47595
rs58542926:19379549:C:T	19p13.11	19	19379549	T	C	rs8107974:19388500:A:T	0.984776	FALSE	TM6SF2 (0 kb, exon/Missense/MODERATE | nc-exon/Non coding transcript exon/MODIFIER | intron/Intron/MODIFIER | nc-RNA/Non coding transcript/MODIFIER | near_gene/Upstream gene/MODIFIER); AC138430.4 (0 kb, intron/Intron/MODIFIER | nc-RNA/Non coding transcript/MODIFIER); HAPLN4 (5.9 kb); SUGP1 (7.3 kb); NCAN (17 kb); RNU6-1028P (36 kb)	TM6SF2:protein_coding(KNOWN); AC138430.4:processed_transcript(KNOWN); HAPLN4:protein_coding(KNOWN); SUGP1:protein_coding(KNOWN); NCAN:protein_coding(KNOWN); RNU6-1028P:snRNA(KNOWN)	TM6SF2: transmembrane 6 superfamily member 2 (0 kb)	23.2	1 Low density lipoprotein cholesterol levels // 1 Total cholesterol levels // 1 Triglyceride levels // 1 Very low density lipoprotein cholesterol levels // 1 PCSK9 levels // 1 Estimated glomerular filtration rate in non-diabetics // 1 Aspartate transaminase levels in high alcohol intake // 1 Aspartate aminotransferase platelet ratio index in high alcohol intake // 1 Alanine transaminase levels in…	ATP13A1 | BNIP3P9 | BORCS8 | C19orf60 | CERS1 | CTC-559E9.5 | FKBP8 | GATAD2A | GMIP | HAPLN4 | KIAA0892 | KIAA1683 | KLHL26 | LPAR2 | LRRC25 | MAU2 | MEF2B | MEF2BNB | MEF2BNB-MEF2B | NCAN | NDUFA13 | NR2C2AP | PBX4 | RFXANK | SLC25A42 | SUGP1 | SUGP2 | TM6SF2 | TMEM161A | TMEM59L | YJEFN3 | ZNF101 | ZNF506 | ZNF682 | ZNF93	MED7 | PHF19 | RUNDC3A | SPINT1 | TRIM41 | ZNF85		PCSK9_free	0.0864166	0.0864166	0.973641	14825	2	-0.0481854	0.00900506	7.05465	0	-0.0239633	0.0143965	1.01584	0.296966	-0.0327919	0.00849248	3.93975	0.160848	-0.0117192	0.0120307	0.481947	0	-0.0413736	0.00764675	7.2022	0.50853	-0.0400381	0.0061843	10.0166	0.353421	-0.0257836	0.00693994	3.69155
rs4665179:21321724:T:C	2p24.1	2	21321724	C	T	rs1367117:21263900:G:A	0.616826	FALSE	TDRD15 (25 kb); APOB (55 kb)	TDRD15:protein_coding(KNOWN); APOB:protein_coding(KNOWN)	TDRD15: tudor domain containing 15 (25 kb)	4.249	0.977 Postprandial omega-6 fatty acids // 0.977 LDL cholesterol levels // 0.94 Serum metabolite levels // 0.926 Low density lipoprotein cholesterol levels // 0.886 Forns index in high alcohol intake // 0.886 Free cholesterol to total lipids ratio in very small VLDL // 0.84 Total cholesterol levels // 0.84 Triglycerides // 0.84 Phospholipids to total lipids ratio in large HDL // 0.755 C-reactive p…	AC010872.1 | AC067959.1 | APOB | C2orf43 | GDF7 | LDAH | RHOB | TDRD15			PCSK9_free	0.308951	0.308951	1.00082	14825	2	-0.024736	0.00534101	5.4416	0	-0.00486636	0.0080104	0.265704	0.23265	-0.0233245	0.00514308	5.25933	0.254431	-0.0109662	0.00666501	1.00087	0	-0.0186211	0.00445091	4.54261	0.765217	-0.0240036	0.00370831	10.0165	0	-0.0187122	0.00407281	5.36131
rs56090741:21323651:T:G	2p24.1	2	21323651	G	T	rs1367117:21263900:G:A	0.653232	FALSE	TDRD15 (23 kb); APOB (57 kb)	TDRD15:protein_coding(KNOWN); APOB:protein_coding(KNOWN)	TDRD15: tudor domain containing 15 (23 kb)	16.45	1 Serum metabolite levels // 0.976 Low density lipoprotein cholesterol levels // 0.919 Postprandial omega-6 fatty acids // 0.919 LDL cholesterol levels // 0.891 Total cholesterol levels // 0.891 Triglycerides // 0.891 Phospholipids to total lipids ratio in large HDL // 0.837 Forns index in high alcohol intake // 0.837 Free cholesterol to total lipids ratio in very small VLDL // 0.807 C-reactive p…	AC010872.1 | AC067959.1 | APOB | C2orf43 | GDF7 | LDAH | RHOB | TDRD15			PCSK9_free	0.304748	0.304748	1.00199	14825	2	-0.0249098	0.00536213	5.47132	0	-0.00464028	0.00800704	0.250933	0.263244	-0.0233258	0.00516121	5.22597	0.234017	-0.0116917	0.00669166	1.09367	0	-0.0186341	0.00446249	4.52743	0.77397	-0.0240876	0.00372215	10.0121	0	-0.0189863	0.00408789	5.46627
rs2337383:21320516:A:G	2p24.1	2	21320516	G	A	rs1367117:21263900:G:A	0.650571	FALSE	TDRD15 (26 kb); APOB (54 kb)	TDRD15:protein_coding(KNOWN); APOB:protein_coding(KNOWN)	TDRD15: tudor domain containing 15 (26 kb)	4.576	0.995 Serum metabolite levels // 0.981 Low density lipoprotein cholesterol levels // 0.924 Postprandial omega-6 fatty acids // 0.924 LDL cholesterol levels // 0.887 Total cholesterol levels // 0.887 Triglycerides // 0.887 Phospholipids to total lipids ratio in large HDL // 0.832 Forns index in high alcohol intake // 0.832 Free cholesterol to total lipids ratio in very small VLDL // 0.813 C-reacti…	AC010872.1 | AC067959.1 | APOB | C2orf43 | GDF7 | LDAH | RHOB | TDRD15			PCSK9_free	0.304602	0.304602	1.00597	14825	2	-0.0250418	0.00536097	5.52542	0	-0.00456316	0.00801271	0.245708	0.268699	-0.0231881	0.00515883	5.17544	0.233891	-0.0116423	0.0066916	1.08678	0	-0.0187094	0.0044628	4.55915	0.778376	-0.0240793	0.00372087	10.012	0	-0.018884	0.00408669	5.4166
rs4665178:21321721:A:G	2p24.1	2	21321721	G	A	rs1367117:21263900:G:A	0.616826	FALSE	TDRD15 (25 kb); APOB (55 kb)	TDRD15:protein_coding(KNOWN); APOB:protein_coding(KNOWN)	TDRD15: tudor domain containing 15 (25 kb)	1.714	0.977 Postprandial omega-6 fatty acids // 0.977 LDL cholesterol levels // 0.94 Serum metabolite levels // 0.926 Low density lipoprotein cholesterol levels // 0.886 Forns index in high alcohol intake // 0.886 Free cholesterol to total lipids ratio in very small VLDL // 0.84 Total cholesterol levels // 0.84 Triglycerides // 0.84 Phospholipids to total lipids ratio in large HDL // 0.755 C-reactive p…	AC010872.1 | AC067959.1 | APOB | C2orf43 | GDF7 | LDAH | RHOB | TDRD15			PCSK9_free	0.30893	0.30893	1.00096	14825	2	-0.024733	0.00534091	5.44059	0	-0.00486547	0.00801027	0.26565	0.232571	-0.0233116	0.00514261	5.255	0.253859	-0.011064	0.00666395	1.01428	0	-0.0186188	0.00445083	4.54176	0.765175	-0.0239954	0.0037081	10.0112	0	-0.0187402	0.00407234	5.37678
rs312959:21346577:G:C	2p24.1	2	21346577	C	G	rs1367117:21263900:G:A	0.191656	FALSE	TDRD15 (0.21 kb, near_gene/Upstream gene/MODIFIER); APOB (80 kb)	TDRD15:protein_coding(KNOWN); APOB:protein_coding(KNOWN)	TDRD15: tudor domain containing 15 (0.21 kb)	0.152	0.987 Educational attainment // 0.939 LDL cholesterol // 0.939 Cholesterol, total // 0.637 Response to lamotrigine in genetic generalized epilepsy // 0.597 Height // 0.58 Serum alkaline phosphatase levels // 0.471 Total cholesterol levels // 0.471 Proprotein convertase subtilisin/kexin type 9 levels // 0.449 Free cholesterol to total lipids ratio in IDL // 0.449 Cholesterol to total lipids in med…	AC010872.1 | AC067959.1 | APOB | C2orf43 | HS1BP3 | LDAH | RHOB | TDRD15 | XM_371480			PCSK9_free	0.374676	0.374676	0.991687	14825	2	0.021946	0.00502662	4.89634	0.216301	0.00898269	0.00750285	0.637331	0.460225	0.0234999	0.0049109	5.78189	0.297084	0.0112652	0.00637834	1.11088	0	0.01793	0.00418272	4.74165	0.514663	0.022741	0.00351618	10.0024	0	0.0189465	0.00389219	5.94622
rs312949:21334283:C:G	2p24.1	2	21334283	G	C	rs1367117:21263900:G:A	0.200621	FALSE	TDRD15 (13 kb); APOB (67 kb)	TDRD15:protein_coding(KNOWN); APOB:protein_coding(KNOWN)	TDRD15: tudor domain containing 15 (13 kb)	1.512	1 LDL cholesterol // 1 Cholesterol, total // 0.926 Educational attainment // 0.605 Response to lamotrigine in genetic generalized epilepsy // 0.539 Height // 0.524 Serum alkaline phosphatase levels // 0.483 Total cholesterol levels // 0.483 Proprotein convertase subtilisin/kexin type 9 levels // 0.464 Free cholesterol to total lipids ratio in IDL // 0.464 Cholesterol to total lipids in medium LDL…	AC010872.1 | AC067959.1 | APOB | C2orf43 | HS1BP3 | LDAH | RHOB | TDRD15 | XM_371480			PCSK9_free	0.379464	0.379464	0.990005	14825	2	0.0222377	0.00501752	5.02855	0.105582	0.00875133	0.00746102	0.619579	0.470886	0.0231421	0.00490413	5.63833	0.331327	0.011575	0.00635022	1.1644	0	0.0180378	0.00417025	4.81755	0.555524	0.0227002	0.00351059	9.99831	0	0.0188207	0.00388242	5.90211
rs312956:21342092:T:C	2p24.1	2	21342092	C	T	rs1367117:21263900:G:A	0.191656	FALSE	TDRD15 (4.7 kb, near_gene/Upstream gene/MODIFIER); APOB (75 kb)	TDRD15:protein_coding(KNOWN); APOB:protein_coding(KNOWN)	TDRD15: tudor domain containing 15 (4.7 kb)	6.107	0.979 Educational attainment // 0.939 LDL cholesterol // 0.939 Cholesterol, total // 0.644 Response to lamotrigine in genetic generalized epilepsy // 0.591 Height // 0.574 Serum alkaline phosphatase levels // 0.471 Total cholesterol levels // 0.471 Proprotein convertase subtilisin/kexin type 9 levels // 0.455 Free cholesterol to total lipids ratio in IDL // 0.455 Cholesterol to total lipids in me…	AC010872.1 | AC067959.1 | APOB | C2orf43 | HS1BP3 | LDAH | RHOB | TDRD15 | XM_371480			PCSK9_free	0.374407	0.374407	0.991339	14825	2	0.0220086	0.00502736	4.91982	0.219612	0.0089832	0.00749979	0.637736	0.459926	0.0234297	0.00491167	5.74928	0.299608	0.0109795	0.00637557	1.06984	0	0.0179703	0.00418262	4.7607	0.519506	0.0227357	0.00351672	9.99517	0	0.0187926	0.00389194	5.86036
rs312955:21341893:G:A	2p24.1	2	21341893	A	G	rs1367117:21263900:G:A	0.200621	FALSE	TDRD15 (4.9 kb, near_gene/Upstream gene/MODIFIER); APOB (75 kb)	TDRD15:protein_coding(KNOWN); APOB:protein_coding(KNOWN)	TDRD15: tudor domain containing 15 (4.9 kb)	2.572	1 LDL cholesterol // 1 Cholesterol, total // 0.926 Educational attainment // 0.605 Response to lamotrigine in genetic generalized epilepsy // 0.539 Height // 0.524 Serum alkaline phosphatase levels // 0.483 Total cholesterol levels // 0.483 Proprotein convertase subtilisin/kexin type 9 levels // 0.464 Free cholesterol to total lipids ratio in IDL // 0.464 Cholesterol to total lipids in medium LDL…	AC010872.1 | AC067959.1 | APOB | C2orf43 | HS1BP3 | LDAH | RHOB | TDRD15 | XM_371480			PCSK9_free	0.379175	0.379175	0.990324	14825	2	0.0222545	0.00501882	5.03309	0.11413	0.00871368	0.00745722	0.616359	0.471173	0.0230752	0.00490339	5.61048	0.328175	0.0114524	0.00634771	1.14658	0	0.0180332	0.00417034	4.8152	0.559329	0.0226744	0.00351076	9.97623	0	0.0187316	0.00388148	5.85458
rs312950:21336222:T:A	2p24.1	2	21336222	A	T	rs1367117:21263900:G:A	0.191656	FALSE	TDRD15 (11 kb); APOB (69 kb)	TDRD15:protein_coding(KNOWN); APOB:protein_coding(KNOWN)	TDRD15: tudor domain containing 15 (11 kb)	1.314	0.979 Educational attainment // 0.939 LDL cholesterol // 0.939 Cholesterol, total // 0.644 Response to lamotrigine in genetic generalized epilepsy // 0.591 Height // 0.574 Serum alkaline phosphatase levels // 0.471 Total cholesterol levels // 0.471 Proprotein convertase subtilisin/kexin type 9 levels // 0.455 Free cholesterol to total lipids ratio in IDL // 0.455 Cholesterol to total lipids in me…	AC010872.1 | AC067959.1 | APOB | C2orf43 | HS1BP3 | LDAH | RHOB | TDRD15 | XM_371480			PCSK9_free	0.37446	0.37446	0.990964	14825	2	0.0220781	0.00502707	4.94789	0.202611	0.00899173	0.00749958	0.638595	0.459571	0.0233128	0.00491128	5.69866	0.295545	0.0112238	0.00637527	1.1056	0	0.018021	0.00418242	4.78491	0.524008	0.0227098	0.00351647	9.97525	0	0.0188104	0.00389168	5.87109
rs11693870:21320250:T:C	2p24.1	2	21320250	C	T	rs1367117:21263900:G:A	0.616826	FALSE	TDRD15 (27 kb); APOB (53 kb)	TDRD15:protein_coding(KNOWN); APOB:protein_coding(KNOWN)	TDRD15: tudor domain containing 15 (27 kb)	2.505	0.977 Postprandial omega-6 fatty acids // 0.977 LDL cholesterol levels // 0.94 Serum metabolite levels // 0.926 Low density lipoprotein cholesterol levels // 0.886 Forns index in high alcohol intake // 0.886 Free cholesterol to total lipids ratio in very small VLDL // 0.84 Total cholesterol levels // 0.84 Triglycerides // 0.84 Phospholipids to total lipids ratio in large HDL // 0.755 C-reactive p…	AC010872.1 | AC067959.1 | APOB | C2orf43 | GDF7 | LDAH | RHOB | TDRD15			PCSK9_free	0.309071	0.309071	1.00179	14825	2	-0.0246647	0.00534061	5.41429	0	-0.00447999	0.00800237	0.240726	0.260088	-0.0231554	0.00513595	5.20417	0.233091	-0.0109747	0.00666064	1.00296	0	-0.0184448	0.00444931	4.47009	0.772816	-0.0238806	0.00370551	9.93527	0	-0.0186135	0.00406828	5.32158
rs312948:21330973:A:G	2p24.1	2	21330973	G	A	rs1367117:21263900:G:A	0.190385	FALSE	TDRD15 (16 kb); APOB (64 kb)	TDRD15:protein_coding(KNOWN); APOB:protein_coding(KNOWN)	TDRD15: tudor domain containing 15 (16 kb)	3.995	0.983 Educational attainment // 0.943 LDL cholesterol // 0.943 Cholesterol, total // 0.646 Response to lamotrigine in genetic generalized epilepsy // 0.592 Height // 0.575 Serum alkaline phosphatase levels // 0.467 Total cholesterol levels // 0.467 Proprotein convertase subtilisin/kexin type 9 levels // 0.45 Free cholesterol to total lipids ratio in IDL // 0.45 Cholesterol to total lipids in medi…	AC010872.1 | AC067959.1 | APOB | C2orf43 | HS1BP3 | LDAH | RHOB | TDRD15 | XM_371480			PCSK9_free	0.374747	0.374747	0.990642	14825	2	0.0219246	0.00502906	4.88398	0.178085	0.0086736	0.00750249	0.607465	0.456628	0.0233636	0.00491155	5.72084	0.289908	0.0114466	0.00637938	1.13754	0	0.0178165	0.00418406	4.68611	0.535399	0.0226611	0.00351725	9.93155	0	0.0189286	0.00389275	5.93463
rs534100:21321158:A:G	2p24.1	2	21321158	G	A	rs1367117:21263900:G:A	0.188956	FALSE	TDRD15 (26 kb); APOB (54 kb)	TDRD15:protein_coding(KNOWN); APOB:protein_coding(KNOWN)	TDRD15: tudor domain containing 15 (26 kb)	11.92	0.975 Educational attainment // 0.927 LDL cholesterol // 0.927 Cholesterol, total // 0.629 Response to lamotrigine in genetic generalized epilepsy // 0.589 Height // 0.572 Serum alkaline phosphatase levels // 0.471 Total cholesterol levels // 0.471 Proprotein convertase subtilisin/kexin type 9 levels // 0.449 Free cholesterol to total lipids ratio in IDL // 0.449 Cholesterol to total lipids in me…	AC010872.1 | AC067959.1 | APOB | C2orf43 | HS1BP3 | LDAH | RHOB | TDRD15 | XM_371480			PCSK9_free	0.371417	0.371417	0.984144	14825	2	0.0219658	0.00505829	4.85004	0.248891	0.00952478	0.0075185	0.689413	0.456738	0.0235395	0.00493487	5.74842	0.366925	0.0115604	0.00640674	1.14756	0	0.0180892	0.00420359	4.77414	0.469475	0.0227721	0.00353577	9.92484	0	0.0190788	0.00391056	5.97037
rs312966:21360583:A:G	2p24.1	2	21360583	G	A	rs1367117:21263900:G:A	0.200621	FALSE	TDRD15 (0 kb, exon/Missense/MODERATE); APOB (94 kb)	TDRD15:protein_coding(KNOWN); APOB:protein_coding(KNOWN)	TDRD15: tudor domain containing 15 (0 kb)	0.002	1 LDL cholesterol // 1 Cholesterol, total // 0.926 Educational attainment // 0.605 Response to lamotrigine in genetic generalized epilepsy // 0.539 Height // 0.524 Serum alkaline phosphatase levels // 0.483 Total cholesterol levels // 0.483 Proprotein convertase subtilisin/kexin type 9 levels // 0.464 Free cholesterol to total lipids ratio in IDL // 0.464 Cholesterol to total lipids in medium LDL…	AC010872.1 | AC067959.1 | APOB | C2orf43 | HS1BP3 | LDAH | RHOB | TDRD15 | XM_371480			PCSK9_free	0.379883	0.379883	0.995397	14825	2	0.022047	0.00501609	4.95472	0.189233	0.00766283	0.00745045	0.518857	0.517513	0.0230597	0.00490071	5.61013	0.337111	0.0111896	0.00634294	1.10861	0	0.0175606	0.00416759	4.59996	0.610108	0.0225651	0.00350885	9.89724	0	0.0186226	0.00387906	5.79997
rs312946:21328999:T:C	2p24.1	2	21328999	C	T	rs1367117:21263900:G:A	0.190385	FALSE	TDRD15 (18 kb); APOB (62 kb)	TDRD15:protein_coding(KNOWN); APOB:protein_coding(KNOWN)	TDRD15: tudor domain containing 15 (18 kb)	9.448	0.983 Educational attainment // 0.943 LDL cholesterol // 0.943 Cholesterol, total // 0.646 Response to lamotrigine in genetic generalized epilepsy // 0.592 Height // 0.575 Serum alkaline phosphatase levels // 0.467 Total cholesterol levels // 0.467 Proprotein convertase subtilisin/kexin type 9 levels // 0.45 Free cholesterol to total lipids ratio in IDL // 0.45 Cholesterol to total lipids in medi…	AC010872.1 | AC067959.1 | APOB | C2orf43 | HS1BP3 | LDAH | RHOB | TDRD15 | XM_371480			PCSK9_free	0.374702	0.374702	0.990841	14825	2	0.0219087	0.00502825	4.87908	0.211692	0.00904188	0.00750334	0.643066	0.460136	0.0232151	0.0049127	5.65329	0.284186	0.0115073	0.00637935	1.14663	0	0.0179212	0.00418374	4.73548	0.507213	0.0225771	0.0035174	9.86247	0	0.0188566	0.00389331	5.89262
rs312947:21330769:T:C	2p24.1	2	21330769	C	T	rs1367117:21263900:G:A	0.191656	FALSE	TDRD15 (16 kb); APOB (64 kb)	TDRD15:protein_coding(KNOWN); APOB:protein_coding(KNOWN)	TDRD15: tudor domain containing 15 (16 kb)	3.937	0.979 Educational attainment // 0.939 LDL cholesterol // 0.939 Cholesterol, total // 0.644 Response to lamotrigine in genetic generalized epilepsy // 0.591 Height // 0.574 Serum alkaline phosphatase levels // 0.471 Total cholesterol levels // 0.471 Proprotein convertase subtilisin/kexin type 9 levels // 0.455 Free cholesterol to total lipids ratio in IDL // 0.455 Cholesterol to total lipids in me…	AC010872.1 | AC067959.1 | APOB | C2orf43 | HS1BP3 | LDAH | RHOB | TDRD15 | XM_371480			PCSK9_free	0.37454	0.37454	0.990294	14825	2	0.0217998	0.00502979	4.83367	0.185106	0.00902789	0.00750327	0.641703	0.460034	0.023278	0.00491298	5.68008	0.281644	0.011446	0.00637962	1.1374	0	0.01784	0.00418462	4.69593	0.499773	0.0225563	0.00351802	9.84241	0	0.0188732	0.00389351	5.90138
rs312963:21351281:G:A	2p24.1	2	21351281	A	G	rs1367117:21263900:G:A	0.193108	FALSE	TDRD15 (0 kb, intron/Intron/MODIFIER); APOB (84 kb)	TDRD15:protein_coding(KNOWN); APOB:protein_coding(KNOWN)	TDRD15: tudor domain containing 15 (0 kb)	0.378	0.979 Educational attainment // 0.938 LDL cholesterol // 0.938 Cholesterol, total // 0.641 Response to lamotrigine in genetic generalized epilepsy // 0.587 Height // 0.57 Serum alkaline phosphatase levels // 0.462 Total cholesterol levels // 0.462 Proprotein convertase subtilisin/kexin type 9 levels // 0.445 Free cholesterol to total lipids ratio in IDL // 0.445 Cholesterol to total lipids in med…	AC010872.1 | AC067959.1 | APOB | C2orf43 | HS1BP3 | LDAH | RHOB | TDRD15 | XM_371480			PCSK9_free	0.375319	0.375319	0.990619	14825	2	0.0220212	0.00503337	4.9143	0.233628	0.00820625	0.00746421	0.567565	0.481875	0.0229346	0.00491092	5.53636	0.377677	0.0108418	0.00636216	1.05331	0	0.0177028	0.00417987	4.64173	0.575331	0.0224891	0.00351849	9.78547	0	0.0184196	0.00388851	5.66228
rs1874775:55743330:A:G	1p32.3	1	55743330	G	A	rs10888908:55726519:T:C	0.108488	FALSE	MIR4422 (52 kb); GYG1P3 (54 kb); USP24 (63 kb); GOT2P1 (90 kb)	MIR4422:miRNA(KNOWN); GYG1P3:pseudogene(KNOWN); USP24:protein_coding(KNOWN); GOT2P1:pseudogene(KNOWN)	MIR4422: microRNA 4422 (52 kb)	4.858	0.432 Height	PCSK9 | USP24	AFF3		PCSK9_females	0.223128	0.776872	0.979719	8936	2	0.0320898	0.00593064	7.20125	0	0.0294867	0.00860425	3.20787	0.124426	0.0181174	0.00554928	2.96051	0.638389	0.0273134	0.00752391	3.54444	0.0663473	0.0312514	0.00489088	9.77947	0	0.02464	0.00405593	8.90135	0.662103	0.0213574	0.00446716	5.75917
rs1874774:55743297:T:G	1p32.3	1	55743297	G	T	rs10888908:55726519:T:C	0.108488	FALSE	MIR4422 (52 kb); GYG1P3 (54 kb); USP24 (63 kb); GOT2P1 (90 kb)	MIR4422:miRNA(KNOWN); GYG1P3:pseudogene(KNOWN); USP24:protein_coding(KNOWN); GOT2P1:pseudogene(KNOWN)	MIR4422: microRNA 4422 (52 kb)	1.902	0.432 Height	PCSK9 | USP24	AFF3		PCSK9_females	0.223126	0.776874	0.987656	8936	2	0.0320895	0.0059307	7.20098	0	0.0294878	0.00860434	3.20801	0.124411	0.0181032	0.00554924	2.95663	0.638717	0.0273134	0.00752395	3.5444	0.0664742	0.0312516	0.00489093	9.77937	0	0.0246321	0.00405593	8.8961	0.662773	0.0213481	0.00446715	5.75473
rs2195598:21303043:C:T	2p24.1	2	21303043	T	C	rs1367117:21263900:G:A	0.616146	FALSE	APOB (36 kb); TDRD15 (44 kb)	APOB:protein_coding(KNOWN); TDRD15:protein_coding(KNOWN)	APOB: apolipoprotein B (36 kb)	4.084	1 Postprandial omega-6 fatty acids // 1 LDL cholesterol levels // 0.941 Low density lipoprotein cholesterol levels // 0.919 Serum metabolite levels // 0.906 Forns index in high alcohol intake // 0.906 Free cholesterol to total lipids ratio in very small VLDL // 0.853 Total cholesterol levels // 0.853 Triglycerides // 0.853 Phospholipids to total lipids ratio in large HDL // 0.758 C-reactive prote…	AC010872.1 | AC067959.1 | APOB | C2orf43 | GDF7 | LDAH | RHOB | TDRD15			PCSK9_free	0.307504	0.307504	0.999598	14825	2	-0.0249975	0.00535013	5.52888	0	-0.0051159	0.00797211	0.284107	0.149884	-0.0225721	0.00515405	4.94311	0.213919	-0.0108136	0.00668645	0.976274	0	-0.0188237	0.00444956	4.63253	0.766801	-0.0237395	0.00371546	9.77738	0	-0.0181896	0.00408315	5.07472
rs312942:21321866:C:T	2p24.1	2	21321866	T	C	rs1367117:21263900:G:A	0.188956	FALSE	TDRD15 (25 kb); APOB (55 kb)	TDRD15:protein_coding(KNOWN); APOB:protein_coding(KNOWN)	TDRD15: tudor domain containing 15 (25 kb)	1.458	0.975 Educational attainment // 0.927 LDL cholesterol // 0.927 Cholesterol, total // 0.629 Response to lamotrigine in genetic generalized epilepsy // 0.589 Height // 0.572 Serum alkaline phosphatase levels // 0.471 Total cholesterol levels // 0.471 Proprotein convertase subtilisin/kexin type 9 levels // 0.449 Free cholesterol to total lipids ratio in IDL // 0.449 Cholesterol to total lipids in me…	AC010872.1 | AC067959.1 | APOB | C2orf43 | HS1BP3 | LDAH | RHOB | TDRD15 | XM_371480			PCSK9_free	0.371296	0.371296	0.984453	14825	2	0.0217195	0.0050614	4.74936	0.226621	0.00964936	0.00751799	0.702095	0.450512	0.0233939	0.00493438	5.68621	0.356485	0.0115226	0.00640477	1.14246	0	0.017955	0.00420528	4.70837	0.436208	0.022578	0.00353665	9.76392	0	0.0189722	0.00390987	5.9124
rs6761300:21306974:A:G	2p24.1	2	21306974	G	A	rs1367117:21263900:G:A	0.651293	FALSE	TDRD15 (40 kb); APOB (40 kb)	TDRD15:protein_coding(KNOWN); APOB:protein_coding(KNOWN)	TDRD15: tudor domain containing 15 (40 kb)	7.091	1 Low density lipoprotein cholesterol levels // 0.976 Serum metabolite levels // 0.941 Postprandial omega-6 fatty acids // 0.941 LDL cholesterol levels // 0.903 Total cholesterol levels // 0.903 Triglycerides // 0.903 Phospholipids to total lipids ratio in large HDL // 0.847 Forns index in high alcohol intake // 0.847 Free cholesterol to total lipids ratio in very small VLDL // 0.817 C-reactive p…	AC010872.1 | AC067959.1 | APOB | C2orf43 | GDF7 | LDAH | RHOB | TDRD15			PCSK9_free	0.303382	0.303382	1.00052	14825	2	-0.0252949	0.0053728	5.60457	0	-0.0047056	0.00797931	0.256311	0.200508	-0.0224064	0.00517055	4.85057	0.22515	-0.0112176	0.0067223	1.02199	0	-0.018872	0.0044638	4.62739	0.781712	-0.0237953	0.00372921	9.75275	0	-0.0182474	0.0040995	5.06739
rs4665176:21305853:T:C	2p24.1	2	21305853	C	T	rs1367117:21263900:G:A	0.651293	FALSE	APOB (39 kb); TDRD15 (41 kb)	APOB:protein_coding(KNOWN); TDRD15:protein_coding(KNOWN)	APOB: apolipoprotein B (39 kb)	1.963	1 Low density lipoprotein cholesterol levels // 0.976 Serum metabolite levels // 0.941 Postprandial omega-6 fatty acids // 0.941 LDL cholesterol levels // 0.903 Total cholesterol levels // 0.903 Triglycerides // 0.903 Phospholipids to total lipids ratio in large HDL // 0.847 Forns index in high alcohol intake // 0.847 Free cholesterol to total lipids ratio in very small VLDL // 0.817 C-reactive p…	AC010872.1 | AC067959.1 | APOB | C2orf43 | GDF7 | LDAH | RHOB | TDRD15			PCSK9_free	0.303382	0.303382	1.00051	14825	2	-0.0252811	0.00537281	5.59907	0	-0.00470571	0.00797896	0.256332	0.199825	-0.0224082	0.00517037	4.85156	0.224401	-0.0112261	0.00672195	1.02325	0	-0.0188621	0.00446374	4.62323	0.78143	-0.0237895	0.00372914	9.7487	0	-0.0182516	0.00409933	5.06984
rs17399144:21305685:A:G	2p24.1	2	21305685	G	A	rs1367117:21263900:G:A	0.651293	FALSE	APOB (39 kb); TDRD15 (41 kb)	APOB:protein_coding(KNOWN); TDRD15:protein_coding(KNOWN)	APOB: apolipoprotein B (39 kb)	2.105	1 Low density lipoprotein cholesterol levels // 0.976 Serum metabolite levels // 0.941 Postprandial omega-6 fatty acids // 0.941 LDL cholesterol levels // 0.903 Total cholesterol levels // 0.903 Triglycerides // 0.903 Phospholipids to total lipids ratio in large HDL // 0.847 Forns index in high alcohol intake // 0.847 Free cholesterol to total lipids ratio in very small VLDL // 0.817 C-reactive p…	AC010872.1 | AC067959.1 | APOB | C2orf43 | GDF7 | LDAH | RHOB | TDRD15			PCSK9_free	0.303382	0.303382	1.00051	14825	2	-0.0252797	0.00537279	5.59854	0	-0.0047056	0.00797891	0.256326	0.19972	-0.0224083	0.00517036	4.85163	0.224361	-0.0112289	0.00672188	1.02365	0	-0.0188611	0.00446372	4.62282	0.781405	-0.0237889	0.00372913	9.74828	0	-0.0182527	0.00409931	5.07041
rs312964:21355430:T:G	2p24.1	2	21355430	G	T	rs1367117:21263900:G:A	0.190385	FALSE	TDRD15 (0 kb, intron/Intron/MODIFIER); APOB (88 kb)	TDRD15:protein_coding(KNOWN); APOB:protein_coding(KNOWN)	TDRD15: tudor domain containing 15 (0 kb)	9.434	0.983 Educational attainment // 0.943 LDL cholesterol // 0.943 Cholesterol, total // 0.646 Response to lamotrigine in genetic generalized epilepsy // 0.592 Height // 0.575 Serum alkaline phosphatase levels // 0.467 Total cholesterol levels // 0.467 Proprotein convertase subtilisin/kexin type 9 levels // 0.45 Free cholesterol to total lipids ratio in IDL // 0.45 Cholesterol to total lipids in medi…	AC010872.1 | AC067959.1 | APOB | C2orf43 | HS1BP3 | LDAH | RHOB | TDRD15 | XM_371480			PCSK9_free	0.375317	0.375317	0.991636	14825	2	0.0218646	0.0050293	4.85954	0.246023	0.00854772	0.0074683	0.599445	0.487653	0.0229571	0.00490794	5.55202	0.365454	0.0107471	0.0063656	1.03867	0	0.0177097	0.00417826	4.64805	0.542857	0.0224242	0.00351601	9.74592	0	0.0184049	0.00388782	5.65598
rs61539677:21305195:A:G	2p24.1	2	21305195	G	A	rs1367117:21263900:G:A	0.616146	FALSE	APOB (38 kb); TDRD15 (42 kb)	APOB:protein_coding(KNOWN); TDRD15:protein_coding(KNOWN)	APOB: apolipoprotein B (38 kb)	2.311	1 Postprandial omega-6 fatty acids // 1 LDL cholesterol levels // 0.941 Low density lipoprotein cholesterol levels // 0.919 Serum metabolite levels // 0.906 Forns index in high alcohol intake // 0.906 Free cholesterol to total lipids ratio in very small VLDL // 0.853 Total cholesterol levels // 0.853 Triglycerides // 0.853 Phospholipids to total lipids ratio in large HDL // 0.758 C-reactive prote…	AC010872.1 | AC067959.1 | APOB | C2orf43 | GDF7 | LDAH | RHOB | TDRD15			PCSK9_free	0.307864	0.307864	1.00052	14825	2	-0.0250829	0.00534729	5.56796	0	-0.00473526	0.00796741	0.258751	0.182354	-0.022362	0.00514517	4.87673	0.215642	-0.0105674	0.00668128	0.945004	0	-0.0187639	0.00444712	4.61108	0.777615	-0.0236701	0.00371119	9.745	0	-0.0179713	0.00407756	4.97919
rs1874776:55743519:T:C	1p32.3	1	55743519	C	T	rs10888908:55726519:T:C	0.107407	FALSE	MIR4422 (52 kb); GYG1P3 (54 kb); USP24 (63 kb); GOT2P1 (90 kb)	MIR4422:miRNA(KNOWN); GYG1P3:pseudogene(KNOWN); USP24:protein_coding(KNOWN); GOT2P1:pseudogene(KNOWN)	MIR4422: microRNA 4422 (52 kb)	1.36	0.433 Height	PCSK9 | USP24	AFF3		PCSK9_females	0.223142	0.776858	0.987704	8936	2	0.0319703	0.00592966	7.15468	0	0.0294791	0.00860349	3.20694	0.123486	0.0180548	0.00554611	2.94597	0.649506	0.0272969	0.0075157	3.54742	0.0641625	0.031168	0.00489019	9.73366	0	0.024548	0.00405438	8.84636	0.659575	0.0213132	0.00446379	5.74561
rs4927214:55742322:T:C	1p32.3	1	55742322	C	T	rs10888908:55726519:T:C	0.107407	FALSE	MIR4422 (51 kb); GYG1P3 (53 kb); USP24 (62 kb); GOT2P1 (91 kb)	MIR4422:miRNA(KNOWN); GYG1P3:pseudogene(KNOWN); USP24:protein_coding(KNOWN); GOT2P1:pseudogene(KNOWN)	MIR4422: microRNA 4422 (51 kb)	1.09	0.433 Height	PCSK9 | USP24	AFF3		PCSK9_females	0.223647	0.776353	0.966737	8936	2	0.0319204	0.00595155	7.08681	0	0.02982	0.00861606	3.26238	0.133244	0.0182126	0.00556483	2.9724	0.63894	0.0273147	0.00752654	3.54258	0.0680546	0.0312419	0.00490473	9.72284	0	0.0246067	0.00406866	8.82808	0.64669	0.0214297	0.00447581	5.77412
rs312962:21349822:T:G	2p24.1	2	21349822	G	T	rs1367117:21263900:G:A	0.190385	FALSE	TDRD15 (0 kb, intron/Intron/MODIFIER); APOB (83 kb)	TDRD15:protein_coding(KNOWN); APOB:protein_coding(KNOWN)	TDRD15: tudor domain containing 15 (0 kb)	3.07	0.983 Educational attainment // 0.943 LDL cholesterol // 0.943 Cholesterol, total // 0.646 Response to lamotrigine in genetic generalized epilepsy // 0.592 Height // 0.575 Serum alkaline phosphatase levels // 0.467 Total cholesterol levels // 0.467 Proprotein convertase subtilisin/kexin type 9 levels // 0.45 Free cholesterol to total lipids ratio in IDL // 0.45 Cholesterol to total lipids in medi…	AC010872.1 | AC067959.1 | APOB | C2orf43 | HS1BP3 | LDAH | RHOB | TDRD15 | XM_371480			PCSK9_free	0.374961	0.374961	0.991522	14825	2	0.0219307	0.00503095	4.88278	0.241205	0.00853702	0.00746451	0.598837	0.48502	0.0228241	0.00490994	5.49062	0.36682	0.0108005	0.00636368	1.04687	0	0.017747	0.00417854	4.66479	0.548308	0.0223883	0.0035173	9.71025	0	0.0183374	0.00388837	5.61747
rs312972:21372590:T:C	2p24.1	2	21372590	C	T	rs1367117:21263900:G:A	0.189119	FALSE	TDRD15 (6.4 kb); APOB (110 kb)	TDRD15:protein_coding(KNOWN); APOB:protein_coding(KNOWN)	TDRD15: tudor domain containing 15 (6.4 kb)	0.196	0.979 Educational attainment // 0.938 LDL cholesterol // 0.938 Cholesterol, total // 0.647 Response to lamotrigine in genetic generalized epilepsy // 0.594 Height // 0.577 Serum alkaline phosphatase levels // 0.468 Total cholesterol levels // 0.468 Proprotein convertase subtilisin/kexin type 9 levels // 0.451 Free cholesterol to total lipids ratio in IDL // 0.451 Cholesterol to total lipids in me…	AC010872.1 | AC067959.1 | APOB | C2orf43 | HS1BP3 | LDAH | RHOB | TDRD15 | XM_371480			PCSK9_free	0.375919	0.375919	0.987689	14825	2	0.0222044	0.00504027	4.97498	0.24333	0.00879121	0.00747164	0.622519	0.513298	0.0225996	0.00491368	5.38701	0.360105	0.0106459	0.00636878	1.02347	0	0.0180095	0.00418511	4.77404	0.548507	0.022407	0.00352185	9.70183	0	0.0181392	0.00389139	5.50165
rs312973:21372677:G:A	2p24.1	2	21372677	A	G	rs1367117:21263900:G:A	0.189119	FALSE	TDRD15 (6.5 kb); APOB (110 kb)	TDRD15:protein_coding(KNOWN); APOB:protein_coding(KNOWN)	TDRD15: tudor domain containing 15 (6.5 kb)	2.417	0.979 Educational attainment // 0.938 LDL cholesterol // 0.938 Cholesterol, total // 0.647 Response to lamotrigine in genetic generalized epilepsy // 0.594 Height // 0.577 Serum alkaline phosphatase levels // 0.468 Total cholesterol levels // 0.468 Proprotein convertase subtilisin/kexin type 9 levels // 0.451 Free cholesterol to total lipids ratio in IDL // 0.451 Cholesterol to total lipids in me…	AC010872.1 | AC067959.1 | APOB | C2orf43 | HS1BP3 | LDAH | RHOB | TDRD15 | XM_371480			PCSK9_free	0.375914	0.375914	0.987639	14825	2	0.0222049	0.00504045	4.97485	0.243438	0.00878794	0.00747192	0.622171	0.513373	0.022599	0.00491378	5.38655	0.360193	0.0106419	0.00636883	1.02289	0	0.0180088	0.00418526	4.77342	0.548728	0.022407	0.00352195	9.70128	0	0.0181373	0.00389145	5.50045
rs581998:21320481:G:A	2p24.1	2	21320481	A	G	rs1367117:21263900:G:A	0.190228	FALSE	TDRD15 (26 kb); APOB (54 kb)	TDRD15:protein_coding(KNOWN); APOB:protein_coding(KNOWN)	TDRD15: tudor domain containing 15 (26 kb)	4.924	0.97 Educational attainment // 0.923 LDL cholesterol // 0.923 Cholesterol, total // 0.628 Response to lamotrigine in genetic generalized epilepsy // 0.588 Height // 0.571 Serum alkaline phosphatase levels // 0.475 Total cholesterol levels // 0.475 Proprotein convertase subtilisin/kexin type 9 levels // 0.453 Free cholesterol to total lipids ratio in IDL // 0.453 Cholesterol to total lipids in med…	AC010872.1 | AC067959.1 | APOB | C2orf43 | HS1BP3 | LDAH | RHOB | TDRD15 | XM_371480			PCSK9_free	0.371693	0.371693	0.984782	14825	2	0.0215121	0.0050565	4.67751	0.213793	0.0095096	0.00753139	0.686089	0.435369	0.0234118	0.00493302	5.6968	0.357263	0.0116517	0.00640901	1.1606	0	0.0177828	0.00420481	4.62992	0.42878	0.0224854	0.00353449	9.70094	0	0.0190367	0.00391016	5.9478
rs2047418:55743099:C:G	1p32.3	1	55743099	G	C	rs10888908:55726519:T:C	0.108488	FALSE	MIR4422 (52 kb); GYG1P3 (54 kb); USP24 (62 kb); GOT2P1 (90 kb)	MIR4422:miRNA(KNOWN); GYG1P3:pseudogene(KNOWN); USP24:protein_coding(KNOWN); GOT2P1:pseudogene(KNOWN)	MIR4422: microRNA 4422 (52 kb)	3.335	0.432 Height	PCSK9 | USP24	AFF3		PCSK9_females	0.223495	0.776505	0.968315	8936	2	0.0318938	0.00594423	7.09194	0	0.0296394	0.00860922	3.2331	0.126009	0.0180653	0.00555824	2.93808	0.640034	0.0273015	0.0075264	3.53976	0.065982	0.031166	0.00489938	9.69865	0	0.024516	0.00406376	8.78762	0.653669	0.0213249	0.00447235	5.73151
rs6708168:21301641:T:A	2p24.1	2	21301641	A	T	rs1367117:21263900:G:A	0.616146	FALSE	APOB (35 kb); TDRD15 (45 kb)	APOB:protein_coding(KNOWN); TDRD15:protein_coding(KNOWN)	APOB: apolipoprotein B (35 kb)	2	1 Postprandial omega-6 fatty acids // 1 LDL cholesterol levels // 0.941 Low density lipoprotein cholesterol levels // 0.919 Serum metabolite levels // 0.906 Forns index in high alcohol intake // 0.906 Free cholesterol to total lipids ratio in very small VLDL // 0.853 Total cholesterol levels // 0.853 Triglycerides // 0.853 Phospholipids to total lipids ratio in large HDL // 0.758 C-reactive prote…	AC010872.1 | AC067959.1 | APOB | C2orf43 | GDF7 | LDAH | RHOB | TDRD15			PCSK9_free	0.307679	0.307679	1.00001	14825	2	-0.0249467	0.0053488	5.51124	0	-0.00511965	0.00797351	0.284302	0.150725	-0.0223973	0.00515116	4.8804	0.218325	-0.0105158	0.00668821	0.936948	0	-0.0187935	0.00444904	4.62036	0.765495	-0.023624	0.00371394	9.69663	0	-0.0179735	0.00408211	4.97043
rs11693775:21296546:A:G	2p24.1	2	21296546	G	A	rs1367117:21263900:G:A	0.651293	FALSE	APOB (30 kb); TDRD15 (50 kb)	APOB:protein_coding(KNOWN); TDRD15:protein_coding(KNOWN)	APOB: apolipoprotein B (30 kb)	0.965	1 Low density lipoprotein cholesterol levels // 0.976 Serum metabolite levels // 0.941 Postprandial omega-6 fatty acids // 0.941 LDL cholesterol levels // 0.903 Total cholesterol levels // 0.903 Triglycerides // 0.903 Phospholipids to total lipids ratio in large HDL // 0.847 Forns index in high alcohol intake // 0.847 Free cholesterol to total lipids ratio in very small VLDL // 0.817 C-reactive p…	AC010872.1 | AC067959.1 | APOB | C2orf43 | GDF7 | LDAH | RHOB | TDRD15			PCSK9_free	0.303395	0.303395	0.999288	14825	2	-0.0251896	0.00537648	5.55593	0	-0.00477194	0.00798028	0.260644	0.212774	-0.0223826	0.00517287	4.83763	0.221569	-0.0114823	0.00672605	1.05719	0	-0.0188153	0.00446607	4.59878	0.777895	-0.0237319	0.0037313	9.69459	0	-0.0183314	0.00410151	5.10451
rs11693760:21296492:A:G	2p24.1	2	21296492	G	A	rs1367117:21263900:G:A	0.653882	FALSE	APOB (30 kb); TDRD15 (50 kb)	APOB:protein_coding(KNOWN); TDRD15:protein_coding(KNOWN)	APOB: apolipoprotein B (30 kb)	2.846	0.995 Low density lipoprotein cholesterol levels // 0.981 Serum metabolite levels // 0.937 Postprandial omega-6 fatty acids // 0.937 LDL cholesterol levels // 0.908 Total cholesterol levels // 0.908 Triglycerides // 0.908 Phospholipids to total lipids ratio in large HDL // 0.851 Forns index in high alcohol intake // 0.851 Free cholesterol to total lipids ratio in very small VLDL // 0.811 C-reacti…	AC010872.1 | AC067959.1 | APOB | C2orf43 | GDF7 | LDAH | RHOB | TDRD15			PCSK9_free	0.30335	0.30335	0.999709	14825	2	-0.0251207	0.00537617	5.52944	0	-0.00426974	0.00797883	0.22811	0.201234	-0.0224022	0.00517276	4.8453	0.221439	-0.0114881	0.00672595	1.05801	0	-0.01861	0.00446564	4.51158	0.787091	-0.023709	0.00373116	9.67798	0	-0.0183459	0.00410143	5.11186
rs645456:21317485:C:T	2p24.1	2	21317485	T	C	rs1367117:21263900:G:A	0.198489	FALSE	TDRD15 (29 kb); APOB (51 kb)	TDRD15:protein_coding(KNOWN); APOB:protein_coding(KNOWN)	TDRD15: tudor domain containing 15 (29 kb)	3.113	0.962 Educational attainment // 0.915 LDL cholesterol // 0.915 Cholesterol, total // 0.63 Response to lamotrigine in genetic generalized epilepsy // 0.603 Height // 0.585 Serum alkaline phosphatase levels // 0.483 Total cholesterol levels // 0.483 Proprotein convertase subtilisin/kexin type 9 levels // 0.462 Free cholesterol to total lipids ratio in IDL // 0.462 Cholesterol to total lipids in med…	AC010872.1 | AC067959.1 | APOB | C2orf43 | HS1BP3 | LDAH | RHOB | TDRD15 | XM_371480			PCSK9_free	0.371808	0.371808	0.981874	14825	2	0.0218703	0.00506124	4.80819	0.21174	0.00996487	0.00754211	0.731085	0.443915	0.0230534	0.00494248	5.52217	0.34453	0.0120176	0.00642757	1.21072	0	0.0181737	0.00420938	4.80189	0.417948	0.0224759	0.00353957	9.66715	0	0.0189528	0.00391908	5.87672
rs312967:21367516:A:G	2p24.1	2	21367516	G	A	rs1367117:21263900:G:A	0.191656	FALSE	TDRD15 (1.4 kb, near_gene/Downstream gene/MODIFIER); APOB (100 kb)	TDRD15:protein_coding(KNOWN); APOB:protein_coding(KNOWN)	TDRD15: tudor domain containing 15 (1.4 kb)	1.992	0.979 Educational attainment // 0.931 LDL cholesterol // 0.931 Cholesterol, total // 0.637 Response to lamotrigine in genetic generalized epilepsy // 0.597 Height // 0.58 Serum alkaline phosphatase levels // 0.477 Total cholesterol levels // 0.477 Proprotein convertase subtilisin/kexin type 9 levels // 0.455 Free cholesterol to total lipids ratio in IDL // 0.455 Cholesterol to total lipids in med…	AC010872.1 | AC067959.1 | APOB | C2orf43 | HS1BP3 | LDAH | RHOB | TDRD15 | XM_371480			PCSK9_free	0.375778	0.375778	0.988004	14825	2	0.0220607	0.00503764	4.92248	0.234416	0.00873909	0.0074711	0.617527	0.512571	0.0226188	0.00491396	5.39467	0.367446	0.0104735	0.00637148	0.998392	0	0.017897	0.00418351	4.72467	0.542473	0.0223467	0.00352106	9.65753	0	0.018089	0.00389215	5.47254
rs1897083:21297051:A:G	2p24.1	2	21297051	G	A	rs1367117:21263900:G:A	0.616146	FALSE	APOB (30 kb); TDRD15 (50 kb)	APOB:protein_coding(KNOWN); TDRD15:protein_coding(KNOWN)	APOB: apolipoprotein B (30 kb)	0.156	1 Postprandial omega-6 fatty acids // 1 LDL cholesterol levels // 0.941 Low density lipoprotein cholesterol levels // 0.919 Serum metabolite levels // 0.906 Forns index in high alcohol intake // 0.906 Free cholesterol to total lipids ratio in very small VLDL // 0.853 Total cholesterol levels // 0.853 Triglycerides // 0.853 Phospholipids to total lipids ratio in large HDL // 0.758 C-reactive prote…	AC010872.1 | AC067959.1 | APOB | C2orf43 | GDF7 | LDAH | RHOB | TDRD15			PCSK9_free	0.307732	0.307732	0.999649	14825	2	-0.0248981	0.00535035	5.48921	0	-0.00513842	0.00797477	0.285523	0.15319	-0.0223368	0.00515028	4.85855	0.217569	-0.0107853	0.0066905	0.971783	0	-0.0187647	0.00445015	4.60587	0.7638	-0.0235687	0.00371413	9.65362	0	-0.0180386	0.00408219	5.00229
rs2047419:55744167:C:T	1p32.3	1	55744167	T	C	rs10888908:55726519:T:C	0.108488	FALSE	MIR4422 (53 kb); GYG1P3 (55 kb); USP24 (63 kb); GOT2P1 (89 kb)	MIR4422:miRNA(KNOWN); GYG1P3:pseudogene(KNOWN); USP24:protein_coding(KNOWN); GOT2P1:pseudogene(KNOWN)	MIR4422: microRNA 4422 (53 kb)	0.05	0.432 Height	PCSK9 | USP24	AFF3		PCSK9_females	0.222942	0.777058	0.979482	8936	2	0.0320055	0.0059312	7.1656	0	0.0289715	0.00860899	3.11009	0.111237	0.0180514	0.0055509	2.94086	0.654291	0.0269676	0.00753686	3.45704	0.159568	0.0310289	0.00489206	9.64642	0	0.0245668	0.00405674	8.84935	0.661089	0.021187	0.00447071	5.66896
rs312969:21369568:T:C	2p24.1	2	21369568	C	T	rs1367117:21263900:G:A	0.192725	FALSE	TDRD15 (3.4 kb, near_gene/Downstream gene/MODIFIER); APOB (100 kb)	TDRD15:protein_coding(KNOWN); APOB:protein_coding(KNOWN)	TDRD15: tudor domain containing 15 (3.4 kb)	17.23	0.975 Educational attainment // 0.927 LDL cholesterol // 0.927 Cholesterol, total // 0.634 Response to lamotrigine in genetic generalized epilepsy // 0.6 Height // 0.583 Serum alkaline phosphatase levels // 0.48 Total cholesterol levels // 0.48 Proprotein convertase subtilisin/kexin type 9 levels // 0.457 Free cholesterol to total lipids ratio in IDL // 0.457 Cholesterol to total lipids in medium…	AC010872.1 | AC067959.1 | APOB | C2orf43 | HS1BP3 | LDAH | RHOB | TDRD15 | XM_371480			PCSK9_free	0.375926	0.375926	0.987928	14825	2	0.0219891	0.00503978	4.89058	0.207926	0.00889299	0.00746931	0.632765	0.491106	0.0226654	0.00491534	5.41166	0.361077	0.0106674	0.00637142	1.02598	0	0.0178921	0.00418442	4.72059	0.526611	0.0223357	0.0035223	9.64251	0	0.0181889	0.00389282	5.52501
rs4927216:55744920:T:C	1p32.3	1	55744920	C	T	rs10888908:55726519:T:C	0.108488	FALSE	MIR4422 (54 kb); GYG1P3 (56 kb); USP24 (64 kb); GOT2P1 (88 kb)	MIR4422:miRNA(KNOWN); GYG1P3:pseudogene(KNOWN); USP24:protein_coding(KNOWN); GOT2P1:pseudogene(KNOWN)	MIR4422: microRNA 4422 (54 kb)	2.413	0.432 Height	PCSK9 | USP24	AFF3		PCSK9_females	0.222941	0.777059	0.978803	8936	2	0.0319129	0.00593303	7.12383	0	0.0289286	0.00861053	3.10129	0.115304	0.0179275	0.00555293	2.90489	0.66098	0.0276811	0.00753852	3.61441	0.0541363	0.0309522	0.00489337	9.59747	0	0.0244579	0.00405812	8.7716	0.662378	0.0213582	0.00447212	5.74819
rs72782148:21298547:T:A	2p24.1	2	21298547	A	T	rs1367117:21263900:G:A	0.653882	FALSE	APOB (32 kb); TDRD15 (48 kb)	APOB:protein_coding(KNOWN); TDRD15:protein_coding(KNOWN)	APOB: apolipoprotein B (32 kb)	9.006	0.995 Low density lipoprotein cholesterol levels // 0.981 Serum metabolite levels // 0.937 Postprandial omega-6 fatty acids // 0.937 LDL cholesterol levels // 0.908 Total cholesterol levels // 0.908 Triglycerides // 0.908 Phospholipids to total lipids ratio in large HDL // 0.851 Forns index in high alcohol intake // 0.851 Free cholesterol to total lipids ratio in very small VLDL // 0.811 C-reacti…	AC010872.1 | AC067959.1 | APOB | C2orf43 | GDF7 | LDAH | RHOB | TDRD15			PCSK9_free	0.302408	0.302408	0.998838	14825	2	-0.0250686	0.00538297	5.49662	0	-0.004719	0.00797947	0.257186	0.201346	-0.0222108	0.00517861	4.76319	0.212291	-0.011475	0.0067257	1.05637	0	-0.0187041	0.00446963	4.54464	0.776269	-0.0235844	0.00373562	9.56261	0	-0.018215	0.00410428	5.04097
rs312971:21371550:T:C	2p24.1	2	21371550	C	T	rs1367117:21263900:G:A	0.190196	FALSE	TDRD15 (5.4 kb); APOB (100 kb)	TDRD15:protein_coding(KNOWN); APOB:protein_coding(KNOWN)	TDRD15: tudor domain containing 15 (5.4 kb)	6.679	0.974 Educational attainment // 0.934 LDL cholesterol // 0.934 Cholesterol, total // 0.644 Response to lamotrigine in genetic generalized epilepsy // 0.596 Height // 0.579 Serum alkaline phosphatase levels // 0.47 Total cholesterol levels // 0.47 Proprotein convertase subtilisin/kexin type 9 levels // 0.453 Free cholesterol to total lipids ratio in IDL // 0.453 Cholesterol to total lipids in medi…	AC010872.1 | AC067959.1 | APOB | C2orf43 | HS1BP3 | LDAH | RHOB | TDRD15 | XM_371480			PCSK9_free	0.376083	0.376083	0.987968	14825	2	0.0219223	0.00503818	4.86705	0.238202	0.00903658	0.00747156	0.646578	0.52716	0.022516	0.00491414	5.35068	0.352468	0.010698	0.0063684	1.03096	0	0.0178946	0.0041839	4.72276	0.510921	0.0222265	0.00352131	9.56026	0	0.0181054	0.00389153	5.48299
rs11279109:21266774:GGCAGCGCCA:G	2p24.1	2	21266774	G	GGCAGCGCCA	rs1367117:21263900:G:A	0.976177	FALSE	APOB (0 kb); TDRD15 (80 kb); C2orf43 (240 kb)	APOB:protein_coding(KNOWN); TDRD15:protein_coding(KNOWN); C2orf43:protein_coding(KNOWN)	APOB: apolipoprotein B (0 kb)	8.651	1 PCSK9 levels // 1 Low density lipoprotein cholesterol levels // 1 Total cholesterol levels // 0.976 Cardiovascular disease // 0.976 LDL cholesterol levels // 0.976 Serum metabolite levels (CMS) // 0.976 LDL cholesterol levels x short total sleep time interaction (2df test) // 0.976 Lipid metabolism phenotypes // 0.976 Cholesterol, total // 0.976 LDL cholesterol // 0.976 Triglyceride levels // 0…	AC010872.1 | AC067959.1 | APOB | C2orf43 | GDF7 | LDAH | SDC1 | TDRD15			PCSK9_free	0.322204	0.322204	0.993916	9621	2	-0.0344235	0.00785889	4.92769	0	-0.00765234	0.0154518	0.206683	0.635301	-0.0334742	0.0073521	5.27965	0	-0.0185979	0.0120991	0.906228	0	-0.0289216	0.00701608	4.4258	0.580686	-0.0339173	0.00537409	9.55758	0	-0.0294625	0.00628495	5.55799
rs11673790:21299195:C:T	2p24.1	2	21299195	T	C	rs1367117:21263900:G:A	0.653882	FALSE	APOB (32 kb); TDRD15 (48 kb)	APOB:protein_coding(KNOWN); TDRD15:protein_coding(KNOWN)	APOB: apolipoprotein B (32 kb)	5.388	0.995 Low density lipoprotein cholesterol levels // 0.981 Serum metabolite levels // 0.937 Postprandial omega-6 fatty acids // 0.937 LDL cholesterol levels // 0.908 Total cholesterol levels // 0.908 Triglycerides // 0.908 Phospholipids to total lipids ratio in large HDL // 0.851 Forns index in high alcohol intake // 0.851 Free cholesterol to total lipids ratio in very small VLDL // 0.811 C-reacti…	AC010872.1 | AC067959.1 | APOB | C2orf43 | GDF7 | LDAH | RHOB | TDRD15			PCSK9_free	0.302191	0.302191	0.998534	14825	2	-0.024934	0.00538493	5.44045	0	-0.00471418	0.00797787	0.25693	0.200873	-0.0222873	0.00518209	4.78677	0.225135	-0.0115995	0.00672423	1.07376	0	-0.0186052	0.00447047	4.50094	0.773399	-0.0235599	0.00373758	9.53499	0	-0.0183049	0.00410568	5.08219
rs62122517:21298811:G:A	2p24.1	2	21298811	A	G	rs1367117:21263900:G:A	0.618228	FALSE	APOB (32 kb); TDRD15 (48 kb)	APOB:protein_coding(KNOWN); TDRD15:protein_coding(KNOWN)	APOB: apolipoprotein B (32 kb)	11.36	0.995 Postprandial omega-6 fatty acids // 0.995 LDL cholesterol levels // 0.936 Low density lipoprotein cholesterol levels // 0.923 Serum metabolite levels // 0.911 Forns index in high alcohol intake // 0.911 Free cholesterol to total lipids ratio in very small VLDL // 0.857 Total cholesterol levels // 0.857 Triglycerides // 0.857 Phospholipids to total lipids ratio in large HDL // 0.751 C-reacti…	AC010872.1 | AC067959.1 | APOB | C2orf43 | GDF7 | LDAH | RHOB | TDRD15			PCSK9_free	0.306624	0.306624	0.998309	14825	2	-0.0247534	0.00535932	5.41619	0	-0.00512588	0.00797266	0.284762	0.151965	-0.0222328	0.00515938	4.80419	0.2225	-0.0109163	0.00668896	0.989543	0	-0.0186447	0.00445493	4.54552	0.760446	-0.0234452	0.00372053	9.52963	0	-0.0180115	0.00408637	4.97994
rs1429974:21300770:C:A	2p24.1	2	21300770	A	C	rs1367117:21263900:G:A	0.618228	FALSE	APOB (34 kb); TDRD15 (46 kb)	APOB:protein_coding(KNOWN); TDRD15:protein_coding(KNOWN)	APOB: apolipoprotein B (34 kb)	0.998	0.995 Postprandial omega-6 fatty acids // 0.995 LDL cholesterol levels // 0.936 Low density lipoprotein cholesterol levels // 0.923 Serum metabolite levels // 0.911 Forns index in high alcohol intake // 0.911 Free cholesterol to total lipids ratio in very small VLDL // 0.857 Total cholesterol levels // 0.857 Triglycerides // 0.857 Phospholipids to total lipids ratio in large HDL // 0.751 C-reacti…	AC010872.1 | AC067959.1 | APOB | C2orf43 | GDF7 | LDAH | RHOB | TDRD15			PCSK9_free	0.306611	0.306611	0.998539	14825	2	-0.0247459	0.00535871	5.41436	0	-0.00511837	0.00797212	0.284274	0.150859	-0.022235	0.00515902	4.80562	0.22218	-0.0108655	0.00668808	0.982967	0	-0.0186376	0.00445448	4.54326	0.760486	-0.0234428	0.00372019	9.52943	0	-0.0179936	0.00408599	4.97198
rs312975:21374535:G:A	2p24.1	2	21374535	A	G	rs1367117:21263900:G:A	0.189119	FALSE	TDRD15 (8.4 kb); APOB (110 kb)	TDRD15:protein_coding(KNOWN); APOB:protein_coding(KNOWN)	TDRD15: tudor domain containing 15 (8.4 kb)	0.149	0.979 Educational attainment // 0.938 LDL cholesterol // 0.938 Cholesterol, total // 0.647 Response to lamotrigine in genetic generalized epilepsy // 0.594 Height // 0.577 Serum alkaline phosphatase levels // 0.468 Total cholesterol levels // 0.468 Proprotein convertase subtilisin/kexin type 9 levels // 0.451 Free cholesterol to total lipids ratio in IDL // 0.451 Cholesterol to total lipids in me…	AC010872.1 | AC067959.1 | APOB | C2orf43 | HS1BP3 | LDAH | RHOB | TDRD15 | XM_371480			PCSK9_free	0.376364	0.376364	0.986555	14825	2	0.0220963	0.00504552	4.92308	0.235615	0.00921939	0.0074729	0.664584	0.538794	0.0223131	0.00491853	5.25695	0.346136	0.0107176	0.00637323	1.03262	0	0.0180643	0.00418833	4.79323	0.509685	0.0222075	0.00352542	9.52426	0	0.0179848	0.00389481	5.40979
rs56350433:21298384:T:A	2p24.1	2	21298384	A	T	rs1367117:21263900:G:A	0.618228	FALSE	APOB (31 kb); TDRD15 (48 kb)	APOB:protein_coding(KNOWN); TDRD15:protein_coding(KNOWN)	APOB: apolipoprotein B (31 kb)	5.341	0.995 Postprandial omega-6 fatty acids // 0.995 LDL cholesterol levels // 0.936 Low density lipoprotein cholesterol levels // 0.923 Serum metabolite levels // 0.911 Forns index in high alcohol intake // 0.911 Free cholesterol to total lipids ratio in very small VLDL // 0.857 Total cholesterol levels // 0.857 Triglycerides // 0.857 Phospholipids to total lipids ratio in large HDL // 0.751 C-reacti…	AC010872.1 | AC067959.1 | APOB | C2orf43 | GDF7 | LDAH | RHOB | TDRD15			PCSK9_free	0.306831	0.306831	0.998668	14825	2	-0.0247959	0.00535736	5.43634	0	-0.00513237	0.00797419	0.285137	0.152255	-0.0220733	0.0051558	4.74932	0.226457	-0.0107776	0.00669009	0.970949	0	-0.0186807	0.00445407	4.56253	0.761314	-0.0233824	0.00371853	9.49174	0	-0.0178643	0.00408484	4.91126
rs312977:21376312:G:T	2p24.1	2	21376312	T	G	rs1367117:21263900:G:A	0.189119	FALSE	TDRD15 (10 kb); APOB (110 kb)	TDRD15:protein_coding(KNOWN); APOB:protein_coding(KNOWN)	TDRD15: tudor domain containing 15 (10 kb)	12.03	0.979 Educational attainment // 0.938 LDL cholesterol // 0.938 Cholesterol, total // 0.647 Response to lamotrigine in genetic generalized epilepsy // 0.594 Height // 0.577 Serum alkaline phosphatase levels // 0.468 Total cholesterol levels // 0.468 Proprotein convertase subtilisin/kexin type 9 levels // 0.451 Free cholesterol to total lipids ratio in IDL // 0.451 Cholesterol to total lipids in me…	AC010872.1 | AC067959.1 | APOB | C2orf43 | HS1BP3 | LDAH | RHOB | TDRD15 | XM_371480			PCSK9_free	0.376459	0.376459	0.986352	14825	2	0.0219952	0.00504584	4.88268	0.244459	0.00923087	0.00747565	0.665389	0.538689	0.022267	0.00492015	5.23446	0.341105	0.0106827	0.00637385	1.02751	0	0.0180001	0.00418899	4.76183	0.500726	0.0221345	0.00352613	9.46291	0	0.0179416	0.00389576	5.38429
rs312968:21368451:G:A	2p24.1	2	21368451	A	G	rs1367117:21263900:G:A	0.188469	FALSE	TDRD15 (2.3 kb, near_gene/Downstream gene/MODIFIER); APOB (100 kb)	TDRD15:protein_coding(KNOWN); APOB:protein_coding(KNOWN)	TDRD15: tudor domain containing 15 (2.3 kb)	3.109	0.966 Educational attainment // 0.919 LDL cholesterol // 0.919 Cholesterol, total // 0.629 Response to lamotrigine in genetic generalized epilepsy // 0.589 Height // 0.572 Serum alkaline phosphatase levels // 0.464 Total cholesterol levels // 0.464 Proprotein convertase subtilisin/kexin type 9 levels // 0.442 Free cholesterol to total lipids ratio in IDL // 0.442 Cholesterol to total lipids in me…	AC010872.1 | AC067959.1 | APOB | C2orf43 | HS1BP3 | LDAH | RHOB | TDRD15 | XM_371480			PCSK9_free	0.37212	0.37212	0.986026	14825	2	0.0220473	0.00505439	4.88837	0.180703	0.00889143	0.00746757	0.632726	0.541616	0.0222713	0.00492576	5.22602	0.354284	0.0117473	0.00638256	1.18256	0	0.0179139	0.00419244	4.71478	0.5302	0.0221622	0.0035311	9.46009	0	0.0183429	0.00390053	5.58934
rs312978:21376584:A:G	2p24.1	2	21376584	G	A	rs1367117:21263900:G:A	0.189119	FALSE	TDRD15 (10 kb); APOB (110 kb)	TDRD15:protein_coding(KNOWN); APOB:protein_coding(KNOWN)	TDRD15: tudor domain containing 15 (10 kb)	1.775	0.979 Educational attainment // 0.938 LDL cholesterol // 0.938 Cholesterol, total // 0.647 Response to lamotrigine in genetic generalized epilepsy // 0.594 Height // 0.577 Serum alkaline phosphatase levels // 0.468 Total cholesterol levels // 0.468 Proprotein convertase subtilisin/kexin type 9 levels // 0.451 Free cholesterol to total lipids ratio in IDL // 0.451 Cholesterol to total lipids in me…	AC010872.1 | AC067959.1 | APOB | C2orf43 | HS1BP3 | LDAH | RHOB | TDRD15 | XM_371480			PCSK9_free	0.376458	0.376458	0.986276	14825	2	0.0219933	0.00504629	4.88115	0.244325	0.00923213	0.00747653	0.665408	0.538698	0.0222634	0.00492042	5.23243	0.341231	0.0105841	0.0063736	1.0136	0	0.0179993	0.0041894	4.76065	0.50037	0.0221318	0.00352638	9.45947	0	0.017902	0.00389583	5.36291
rs11206551:55744966:G:A	1p32.3	1	55744966	A	G	rs10888908:55726519:T:C	0.110677	FALSE	MIR4422 (54 kb); GYG1P3 (56 kb); USP24 (64 kb); GOT2P1 (88 kb)	MIR4422:miRNA(KNOWN); GYG1P3:pseudogene(KNOWN); USP24:protein_coding(KNOWN); GOT2P1:pseudogene(KNOWN)	MIR4422: microRNA 4422 (54 kb)	3.287	0.429 Height	PCSK9 | USP24	AFF3		PCSK9_females	0.222468	0.777532	0.977463	8936	2	0.0316053	0.00594588	6.9717	0	0.0289089	0.00860924	3.09849	0.115524	0.0176598	0.00555719	2.82828	0.658247	0.0276735	0.0075393	3.61206	0.0522426	0.0307345	0.00490031	9.44794	0	0.0241619	0.00406387	8.5545	0.659415	0.021185	0.00447451	5.65952
rs17111859:55752440:T:C	1p32.3	1	55752440	C	T	rs10888908:55726519:T:C	0.109578	FALSE	MIR4422 (61 kb); GYG1P3 (63 kb); USP24 (72 kb); GOT2P1 (81 kb)	MIR4422:miRNA(KNOWN); GYG1P3:pseudogene(KNOWN); USP24:protein_coding(KNOWN); GOT2P1:pseudogene(KNOWN)	MIR4422: microRNA 4422 (61 kb)	0.403	0.431 Height	PCSK9 | USP24	AFF3		PCSK9_females	0.224053	0.224053	0.985194	8936	2	-0.0314171	0.00592493	6.94064	0	-0.0287008	0.00855146	3.09597	0.100379	-0.0167124	0.00554114	2.59183	0.66822	-0.0268953	0.00752447	3.45102	0.174757	-0.0305361	0.00487798	9.41457	0	-0.0235731	0.00405093	8.22268	0.69565	-0.0202929	0.00446303	5.26494
rs312961:21349199:T:C	2p24.1	2	21349199	C	T	rs1367117:21263900:G:A	0.190196	FALSE	TDRD15 (0 kb, intron/Intron/MODIFIER); APOB (82 kb)	TDRD15:protein_coding(KNOWN); APOB:protein_coding(KNOWN)	TDRD15: tudor domain containing 15 (0 kb)	4.907	1 Educational attainment // 0.926 LDL cholesterol // 0.926 Cholesterol, total // 0.624 Response to lamotrigine in genetic generalized epilepsy // 0.584 Height // 0.567 Serum alkaline phosphatase levels // 0.459 Total cholesterol levels // 0.459 Proprotein convertase subtilisin/kexin type 9 levels // 0.436 Free cholesterol to total lipids ratio in IDL // 0.436 Cholesterol to total lipids in medium…	AC010872.1 | AC067959.1 | APOB | C2orf43 | HS1BP3 | LDAH | RHOB | TDRD15 | XM_371480			PCSK9_free	0.378686	0.378686	0.990952	14825	2	0.0217486	0.00502048	4.82873	0.230248	0.00778818	0.00744606	0.53067	0.510243	0.0221554	0.00490676	5.21434	0.374586	0.0102929	0.00636995	0.973132	0	0.0173856	0.00416934	4.51622	0.586189	0.0219567	0.00351257	9.38939	0	0.0177379	0.00388822	5.29394
rs613855:55517861:C:G	1p32.3	1	55517861	G	C	rs693668:55521109:G:A	0.212591	FALSE	PCSK9 (0 kb, nc-exon/Non coding transcript exon/MODIFIER | intron/Intron/MODIFIER | nc-RNA/Non coding transcript/MODIFIER); USP24 (14 kb); BSND (41 kb); TMEM61 (60 kb)	PCSK9:protein_coding(KNOWN); USP24:protein_coding(KNOWN); BSND:protein_coding(KNOWN); TMEM61:protein_coding(KNOWN)	PCSK9: proprotein convertase subtilisin/kexin type 9 (0 kb)	2.435	0.769 Apolipoprotein B levels // 0.769 Total cholesterol levels // 0.769 Low density lipoprotein cholesterol levels	PCSK9 | USP24			PCSK9_free	0.449019	0.449019	0.882849	14825	2	0.0176291	0.00522277	3.13238	0	0.0162492	0.00755	1.50528	0.356898	0.0274008	0.00507032	7.19365	0.405428	0.0162172	0.00658865	1.85802	0.0267848	0.0171825	0.00430211	4.18727	0	0.0226596	0.00364152	9.31496	0.445098	0.0232411	0.00401927	8.13153
rs73001065:19460541:G:C	19p13.11	19	19460541	C	G	rs8107974:19388500:A:T	0.865141	FALSE	MAU2 (0 kb, intron/Intron/MODIFIER | nc-RNA/Non coding transcript/MODIFIER | near_gene/Upstream gene/MODIFIER | near_gene/Downstream gene/MODIFIER); SUGP1 (29 kb); GATAD2A (36 kb); TM6SF2 (76 kb)	MAU2:protein_coding(KNOWN); SUGP1:protein_coding(KNOWN); GATAD2A:protein_coding(KNOWN); TM6SF2:protein_coding(KNOWN)	MAU2: MAU2 sister chromatid cohesion factor (0 kb)	0.415	1 Triglycerides // 1 Stromal cell-derived factor 2-like protein 1 levels // 1 Calcium levels // 1 Alanine aminotransferase levels // 1 Fasting triglycerides levels in very large HDL // 1 LDL cholesterol // 1 Total cholesterol levels // 1 Triglyceride levels // 1 Low density lipoprotein cholesterol levels // 1 Cathepsin D levels // 1 Nonalcoholic fatty liver disease // 1 Triacylglycerol (54:1) [NL…	ATP13A1 | BNIP3P9 | BORCS8 | C19orf60 | CERS1 | CTC-559E9.5 | FKBP8 | GATAD2A | GMIP | HAPLN4 | KIAA0892 | KIAA1683 | KLHL26 | LPAR2 | LRRC25 | MAU2 | MEF2B | MEF2BNB | MEF2BNB-MEF2B | NCAN | NDUFA13 | NR2C2AP | PBX4 | RFXANK | SLC25A42 | SUGP1 | SUGP2 | TM6SF2 | TMEM161A | TMEM59L | YJEFN3 | ZNF101 | ZNF506 | ZNF682 | ZNF93	MED7 | PHF19 | RUNDC3A | SPINT1 | TRIM41 | ZNF85		PCSK9_free	0.0801505	0.0801505	0.965071	14825	2	-0.0439879	0.00941924	5.51959	0	-0.0264763	0.0151739	1.08995	0.389408	-0.0366275	0.00881342	4.48168	0.199	-0.0169894	0.0126517	0.746519	0	-0.039117	0.00801553	5.97483	0	-0.0400634	0.00644171	9.29994	0	-0.0302112	0.00723372	4.52762
rs479832:55515537:C:T	1p32.3	1	55515537	T	C	rs11206510:55496039:T:C	0.162908	FALSE	PCSK9 (0 kb, intron/Intron/MODIFIER | near_gene/Upstream gene/MODIFIER); USP24 (16 kb); BSND (39 kb); TMEM61 (58 kb)	PCSK9:protein_coding(KNOWN); USP24:protein_coding(KNOWN); BSND:protein_coding(KNOWN); TMEM61:protein_coding(KNOWN)	PCSK9: proprotein convertase subtilisin/kexin type 9 (0 kb)	6.005	0.519 PCSK9 levels // 0.435 Apolipoprotein B levels // 0.435 Total cholesterol levels // 0.435 Low density lipoprotein cholesterol levels // 0.412 Plasma proprotein convertase subtilisin/kexin type 9 levels in stable coronary artery disease // 0.304 LDL cholesterol levels // 0.304 Wilms tumor // 0.301 Concentration of VLDL particles (UKB data field 23428)	DHCR24 | PCSK9 | TTC4 | USP24			PCSK9_males	0.184067	0.815933	0.871676	11080	2	0.0273378	0.00669154	4.36014	0.0119136	0.0150773	0.0097463	0.91502	0	0.0254051	0.00626776	4.30207	0.523275	0.0420724	0.00847987	6.15336	0.648104	0.0234099	0.00552533	4.64472	0.0702022	0.0263083	0.00457884	8.03757	0	0.0312937	0.00504172	9.26914
rs535471:55514182:T:C	1p32.3	1	55514182	C	T	rs11206510:55496039:T:C	0.164243	FALSE	PCSK9 (0 kb, intron/Intron/MODIFIER | near_gene/Upstream gene/MODIFIER); USP24 (18 kb); BSND (38 kb); TMEM61 (56 kb)	PCSK9:protein_coding(KNOWN); USP24:protein_coding(KNOWN); BSND:protein_coding(KNOWN); TMEM61:protein_coding(KNOWN)	PCSK9: proprotein convertase subtilisin/kexin type 9 (0 kb)	2.482	0.524 PCSK9 levels // 0.438 Apolipoprotein B levels // 0.438 Total cholesterol levels // 0.438 Low density lipoprotein cholesterol levels // 0.415 Plasma proprotein convertase subtilisin/kexin type 9 levels in stable coronary artery disease // 0.304 Concentration of VLDL particles (UKB data field 23428)	DHCR24 | PCSK9 | USP24			PCSK9_males	0.184277	0.815723	0.873007	11080	2	0.0263657	0.0066768	4.10857	0.0186543	0.0143874	0.00973631	0.856676	0.043704	0.0259129	0.00625259	4.47338	0.506863	0.0410676	0.00848553	5.8844	0.653632	0.0225344	0.00551524	4.3575	0.0286053	0.0261245	0.00456822	7.96917	0	0.0312457	0.00503501	9.26552
rs4665710:21221035:A:C	2p24.1	2	21221035	C	A	rs4665710:21221035:A:C	1	TRUE	RP11-116D2.1 (1.2 kb, near_gene/Downstream gene/MODIFIER); APOB (3.3 kb, near_gene/Downstream gene/MODIFIER); TDRD15 (130 kb); C2orf43 (200 kb)	RP11-116D2.1:lincRNA(KNOWN); APOB:protein_coding(KNOWN); TDRD15:protein_coding(KNOWN); C2orf43:protein_coding(KNOWN)	APOB: apolipoprotein B (3.3 kb)	0.146	1 Triglycerides // 1 Total cholesterol levels // 1 Triglyceride levels // 1 High density lipoprotein cholesterol levels // 1 Low density lipoprotein cholesterol levels // 1 Triglyceride levels (MTAG) // 1 High-density lipoprotein levels (MTAG) // 1 Cholesteryl esters to total lipids ratio in medium HDL // 1 Triglyceride levels in HDL // 1 Cholesteryl esters to total lipids ratio in small HDL // 1…	AC010872.1 | AC067959.1 | APOB | C2orf43 | GDF7	SH2D1A		PCSK9_free	0.216914	0.783086	0.989139	14825	2	-0.0254942	0.00589796	4.80987	0	-0.0114423	0.00878641	0.717441	0.185738	-0.0257434	0.00579406	5.05689	0.431733	-0.0163054	0.0072421	1.61421	0	-0.0211293	0.00490483	4.78311	0.432851	-0.025621	0.00413734	9.22801	0	-0.02206	0.00452543	5.96172
rs534473:55514046:G:T	1p32.3	1	55514046	T	G	rs11206510:55496039:T:C	0.164243	FALSE	PCSK9 (0 kb, intron/Intron/MODIFIER | near_gene/Upstream gene/MODIFIER); USP24 (18 kb); BSND (37 kb); TMEM61 (56 kb)	PCSK9:protein_coding(KNOWN); USP24:protein_coding(KNOWN); BSND:protein_coding(KNOWN); TMEM61:protein_coding(KNOWN)	PCSK9: proprotein convertase subtilisin/kexin type 9 (0 kb)	0.585	0.524 PCSK9 levels // 0.438 Apolipoprotein B levels // 0.438 Total cholesterol levels // 0.438 Low density lipoprotein cholesterol levels // 0.415 Plasma proprotein convertase subtilisin/kexin type 9 levels in stable coronary artery disease // 0.304 Concentration of VLDL particles (UKB data field 23428)	DHCR24 | PCSK9 | USP24			PCSK9_males	0.184316	0.815684	0.873125	11080	2	0.0263635	0.00667498	4.10994	0.017415	0.0140496	0.00972922	0.8289	0.0640982	0.0258227	0.00625181	4.44718	0.501948	0.0410203	0.00848492	5.87293	0.657212	0.0224224	0.00551293	4.32277	0.0819025	0.0260754	0.00456734	7.94455	0	0.0311702	0.00503447	9.22599
rs1469513:21259562:T:C	2p24.1	2	21259562	C	T	rs1367117:21263900:G:A	0.547689	FALSE	APOB (0 kb, intron/Intron/MODIFIER); TDRD15 (87 kb); C2orf43 (240 kb)	APOB:protein_coding(KNOWN); TDRD15:protein_coding(KNOWN); C2orf43:protein_coding(KNOWN)	APOB: apolipoprotein B (0 kb)	4.886	0.992 Barrett's esophagus or Esophageal adenocarcinoma // 0.992 Gastroesophageal reflux disease // 0.925 Cardiovascular disease risk factors // 0.925 Non-HDL cholesterol levels // 0.864 Hernia (any subtypes) // 0.677 Cholesterol, total // 0.677 Total cholesterol levels // 0.677 Low density lipoprotein cholesterol levels // 0.677 Triglyceride levels // 0.677 High density lipoprotein cholesterol le…	APOB | C2orf43 | GDF7 | LAPTM4A | LDAH | TDRD15			PCSK9_free	0.427378	0.427378	1.00253	14825	2	-0.0250644	0.0049402	6.4084	0	-0.00191274	0.00737768	0.0997547	0.2715	-0.0177472	0.00482616	3.64292	0.178454	-0.00991986	0.00613573	0.973197	0	-0.0178972	0.00411147	4.87232	0.852918	-0.0213204	0.00345562	9.16165	0.10915	-0.0147555	0.0037943	3.99617
rs200730299:55491853:A:C	1p32.3	1	55491853	C	A	rs11206510:55496039:T:C	0.466385	FALSE	PCSK9 (13 kb); BSND (15 kb); TMEM61 (34 kb); USP24 (40 kb)	PCSK9:protein_coding(KNOWN); BSND:protein_coding(KNOWN); TMEM61:protein_coding(KNOWN); USP24:protein_coding(KNOWN)	PCSK9: proprotein convertase subtilisin/kexin type 9 (13 kb)		1 VLDL cholesterol levels (UKB data field 23403) // 1 Total lipids in lipoprotein particles (UKB data field 23423) // 0.791 LDL cholesterol levels x long total sleep time interaction (2df test) // 0.791 LDL cholesterol levels x short total sleep time interaction (2df test) // 0.791 Concentration of medium VLDL particles (UKB data field 23502) // 0.706 Coronary artery disease // 0.706 Low-density …	BSND | C1orf83 | DHCR24 | PCSK9 | TTC4			PCSK9_free	0.160103	0.160103	0.820339	9621	2	-0.0422073	0.0109961	3.91129	0	-0.0510561	0.019762	2.01231	0.696418	-0.0477196	0.00986477	5.8848	0	-0.0323429	0.015175	1.47592	0.367697	-0.0442993	0.00962409	5.3803	0	-0.0452615	0.0073498	9.13443	0	-0.0431519	0.00827321	6.73687
rs199717562:55491851:A:G	1p32.3	1	55491851	G	A	rs11206510:55496039:T:C	0.466385	FALSE	PCSK9 (13 kb); BSND (15 kb); TMEM61 (34 kb); USP24 (40 kb)	PCSK9:protein_coding(KNOWN); BSND:protein_coding(KNOWN); TMEM61:protein_coding(KNOWN); USP24:protein_coding(KNOWN)	PCSK9: proprotein convertase subtilisin/kexin type 9 (13 kb)		1 VLDL cholesterol levels (UKB data field 23403) // 1 Total lipids in lipoprotein particles (UKB data field 23423) // 0.791 LDL cholesterol levels x long total sleep time interaction (2df test) // 0.791 LDL cholesterol levels x short total sleep time interaction (2df test) // 0.791 Concentration of medium VLDL particles (UKB data field 23502) // 0.706 Coronary artery disease // 0.706 Low-density …	BSND | C1orf83 | DHCR24 | PCSK9 | TTC4			PCSK9_free	0.160126	0.160126	0.820322	9621	2	-0.0421489	0.0109965	3.90169	0	-0.0510573	0.019762	2.01239	0.696418	-0.0476957	0.00986467	5.87961	0	-0.0323567	0.0151746	1.47696	0.367074	-0.0442551	0.00962436	5.37046	0	-0.0452224	0.00734988	9.11966	0	-0.0431391	0.00827308	6.73343
rs531701:55513725:T:A	1p32.3	1	55513725	A	T	rs11206510:55496039:T:C	0.171335	FALSE	PCSK9 (0 kb, intron/Intron/MODIFIER | near_gene/Upstream gene/MODIFIER); USP24 (18 kb); BSND (37 kb); TMEM61 (56 kb)	PCSK9:protein_coding(KNOWN); USP24:protein_coding(KNOWN); BSND:protein_coding(KNOWN); TMEM61:protein_coding(KNOWN)	PCSK9: proprotein convertase subtilisin/kexin type 9 (0 kb)	0.597	0.535 PCSK9 levels // 0.449 Apolipoprotein B levels // 0.449 Total cholesterol levels // 0.449 Low density lipoprotein cholesterol levels // 0.426 Plasma proprotein convertase subtilisin/kexin type 9 levels in stable coronary artery disease // 0.301 LDL cholesterol levels // 0.301 Wilms tumor // 0.301 Concentration of VLDL particles (UKB data field 23428)	DHCR24 | PCSK9 | TTC4 | USP24			PCSK9_males	0.184607	0.815393	0.873917	11080	2	0.0262202	0.00667072	4.07571	0.0554406	0.014119	0.00971348	0.836701	0.087495	0.0256003	0.00624618	4.38722	0.512991	0.0407771	0.00848358	5.81194	0.648708	0.022342	0.00550769	4.30282	0.0518225	0.0258899	0.00456379	7.85243	0	0.0309354	0.00503125	9.10863
rs36143286:21152239:TG:T	2p24.1	2	21152239	T	TG	rs4665710:21221035:A:C	0.83772	FALSE	APOB (72 kb); C2orf43 (130 kb); TDRD15 (190 kb)	APOB:protein_coding(KNOWN); C2orf43:protein_coding(KNOWN); TDRD15:protein_coding(KNOWN)	APOB: apolipoprotein B (72 kb)	12.81	1 High density lipoprotein cholesterol levels // 0.873 Serum metabolite levels // 0.873 Serum metabolite levels (CMS) // 0.873 Phospholipids to total lipids ratio in large LDL // 0.867 HDL cholesterol // 0.867 Triglyceride levels // 0.867 Oxidized LDL cholesterol levels // 0.867 Ceramide_42:2_[M-H]1- levels // 0.867 Concentration of large LDL particles // 0.867 Cholesteryl ester levels in LDL // …	AC010872.1 | AC067959.1 | APOB | C2orf43 | GDF7	SH2D1A		PCSK9_free	0.224332	0.224332	0.98409	9621	2	0.0318409	0.00861592	3.66021	0	0.0171039	0.0168765	0.506773	0	0.0417776	0.00840587	6.17916	0	0.0315174	0.0130271	1.80701	0	0.028794	0.00768595	3.74614	0	0.0369319	0.00602264	9.06465	0	0.0387615	0.00706517	7.38607
rs6662286:55730327:T:C	1p32.3	1	55730327	C	T	rs10888908:55726519:T:C	0.963313	FALSE	MIR4422 (39 kb); GYG1P3 (41 kb); USP24 (50 kb); GOT2P1 (100 kb)	MIR4422:miRNA(KNOWN); GYG1P3:pseudogene(KNOWN); USP24:protein_coding(KNOWN); GOT2P1:pseudogene(KNOWN)	MIR4422: microRNA 4422 (39 kb)	1.883	0.963 Apolipoprotein B levels // 0.963 Total cholesterol levels // 0.963 Low density lipoprotein cholesterol levels // 0.783 PCSK9 levels	TTC4 | USP24	IFI27		PCSK9_free	0.0869905	0.913009	0.993624	14825	2	0.0378301	0.0087302	4.8247	0.609623	0.0173494	0.0121213	0.816705	0	0.0362703	0.00838731	4.81861	0	0.036194	0.0117142	2.69868	0	0.0308347	0.00709542	4.85775	0.468024	0.037019	0.0060542	9.01371	0	0.0362444	0.00682138	6.96809
rs676210:21231524:G:A	2p24.1	2	21231524	A	G	rs4665710:21221035:A:C	0.98802	FALSE	APOB (0 kb, exon/Missense/MODERATE | exon/Coding sequence/MODIFIER); TDRD15 (120 kb); C2orf43 (210 kb)	APOB:protein_coding(KNOWN); TDRD15:protein_coding(KNOWN); C2orf43:protein_coding(KNOWN)	APOB: apolipoprotein B (0 kb)	27.1	1 Red cell distribution width // 1 HDL cholesterol levels // 1 Triglyceride levels // 1 Serum metabolite levels (CMS) // 1 Serum metabolite levels // 1 Triglycerides // 1 HDL cholesterol // 1 Total cholesterol levels // 1 High density lipoprotein cholesterol levels // 1 Low density lipoprotein cholesterol levels // 1 Serum 25-Hydroxyvitamin D levels // 1 Ceramide_42:2_[M-H]1- levels // 1 Fasting …	AC010872.1 | AC067959.1 | APOB | C2orf43 | GDF7	SH2D1A		PCSK9_free	0.216332	0.216332	0.998867	14825	2	0.024516	0.00590316	4.48198	0	0.0116984	0.00881425	0.736771	0.260535	0.0259021	0.00579339	5.11477	0.409475	0.0159324	0.00724367	1.5561	0	0.0205471	0.00491263	4.54027	0.315006	0.0252221	0.00413888	8.95846	0	0.0220128	0.00452549	5.93858
rs2678379:21226560:A:G	2p24.1	2	21226560	G	A	rs4665710:21221035:A:C	0.993991	FALSE	APOB (0 kb, intron/Intron/MODIFIER); RP11-116D2.1 (2.8 kb, near_gene/Upstream gene/MODIFIER); TDRD15 (120 kb); C2orf43 (200 kb)	APOB:protein_coding(KNOWN); RP11-116D2.1:lincRNA(KNOWN); TDRD15:protein_coding(KNOWN); C2orf43:protein_coding(KNOWN)	APOB: apolipoprotein B (0 kb)	11.84	1 Alzheimer's disease or HDL levels (pleiotropy) // 1 HDL cholesterol // 1 Total cholesterol levels // 1 High density lipoprotein cholesterol levels // 1 Triglyceride levels // 1 Triglycerides // 1 Low density lipoprotein cholesterol levels // 1 Serum levels of protein SLC5A8 // 1 Peflin levels // 1 Phospholipids to total lipids ratio in IDL // 1 Cholesterol to total lipids ratio in IDL // 1 Chol…	AC010872.1 | AC067959.1 | APOB | C2orf43 | GDF7	SH2D1A		PCSK9_free	0.216562	0.783438	0.992066	14825	2	-0.0246296	0.00590046	4.5223	0	-0.0113478	0.00880685	0.706839	0.243582	-0.0257393	0.00579162	5.06007	0.420421	-0.0150648	0.00724045	1.42759	0	-0.0205147	0.0049098	4.53231	0.36297	-0.0251948	0.00413731	8.94675	0	-0.0215743	0.00452386	5.73149
rs673548:21237544:G:A	2p24.1	2	21237544	A	G	rs4665710:21221035:A:C	0.987981	FALSE	APOB (0 kb, intron/Intron/MODIFIER); TDRD15 (110 kb); C2orf43 (210 kb)	APOB:protein_coding(KNOWN); TDRD15:protein_coding(KNOWN); C2orf43:protein_coding(KNOWN)	APOB: apolipoprotein B (0 kb)	5.113	1 Serum metabolite levels (CMS) // 1 Serum metabolite levels // 1 Lipid metabolism phenotypes // 1 Metabolic syndrome // 1 Metabolic traits // 1 Total cholesterol levels // 1 Triglyceride levels // 1 High density lipoprotein cholesterol levels // 1 Metabolite levels // 1 Triglycerides // 1 Low density lipoprotein cholesterol levels // 1 Ceramide_42:2_[M-H]1- levels // 1 Sodium-coupled monocarboxy…	AC010872.1 | AC067959.1 | APOB | C2orf43 | GDF7	SH2D1A		PCSK9_free	0.216795	0.216795	0.996485	14825	2	0.0242297	0.00590495	4.38828	0	0.0114484	0.00880772	0.715576	0.319649	0.0260049	0.00579074	5.15417	0.45951	0.0164934	0.0072485	1.64152	0	0.0202663	0.00491253	4.4319	0.311684	0.0251346	0.00413853	8.90276	0	0.0222994	0.0045254	6.07872
rs1042034:21225281:C:T	2p24.1	2	21225281	T	C	rs4665710:21221035:A:C	0.98802	FALSE	APOB (0 kb, exon/Missense/MODERATE); RP11-116D2.1 (1.5 kb, near_gene/Upstream gene/MODIFIER); TDRD15 (120 kb); C2orf43 (200 kb)	APOB:protein_coding(KNOWN); RP11-116D2.1:lincRNA(KNOWN); TDRD15:protein_coding(KNOWN); C2orf43:protein_coding(KNOWN)	APOB: apolipoprotein B (0 kb)	0.005	1 Red cell distribution width // 1 HDL cholesterol levels // 1 Triglyceride levels // 1 Serum metabolite levels (CMS) // 1 Serum metabolite levels // 1 Triglycerides // 1 HDL cholesterol // 1 Total cholesterol levels // 1 High density lipoprotein cholesterol levels // 1 Low density lipoprotein cholesterol levels // 1 Serum 25-Hydroxyvitamin D levels // 1 Ceramide_42:2_[M-H]1- levels // 1 Fasting …	AC010872.1 | AC067959.1 | APOB | C2orf43 | GDF7	SH2D1A		PCSK9_free	0.216468	0.783532	0.997939	14825	2	-0.0243162	0.00589786	4.42496	0	-0.011138	0.00880769	0.688621	0.200526	-0.02583	0.00579814	5.08166	0.441201	-0.01567	0.00723728	1.51859	0	-0.0202365	0.00490846	4.4269	0.353006	-0.025086	0.00413879	8.86988	0	-0.0218582	0.00452619	5.8622
rs174535:61551356:T:C	11q12.2	11	61551356	C	T	rs174535:61551356:T:C	1	TRUE	MYRF (0 kb, exon/Missense/MODERATE | exon/Synonymous/LOW | nc-exon/Non coding transcript exon/MODIFIER | nc-RNA/Non coding transcript/MODIFIER | near_gene/Downstream gene/MODIFIER); TMEM258 (0 kb, intron/Intron/MODIFIER | nc-RNA/Non coding transcript/MODIFIER); MIR611 (8.6 kb); FEN1 (8.8 kb); FADS2 (9.1 kb); FADS1 (16 kb); MIR1908 (31 kb); DAGLA (37 kb)	MYRF:protein_coding(KNOWN); TMEM258:protein_coding(KNOWN); MIR611:miRNA(KNOWN); FEN1:protein_coding(KNOWN); FADS2:protein_coding(KNOWN); FADS1:protein_coding(KNOWN); MIR1908:miRNA(KNOWN); DAGLA:protein_coding(KNOWN)	MYRF: myelin regulatory factor (0 kb)	0.343	1 Respiratory diseases // 1 Mean corpuscular volume // 1 Postprandial docosahexaenoic acid (22:6) // 1 Nasal polyps // 1 Serum metabolite levels (CMS) // 1 Serum metabolite levels // 1 Spherical equivalent // 1 Chronic inflammatory diseases (ankylosing spondylitis, Crohn's disease, psoriasis, primary sclerosing cholangitis, ulcerative colitis) (pleiotropy) // 1 Red blood cell fatty acid levels //…	AHNAK | ASRGL1 | B3GAT3 | BEST1 | C11orf10 | C11ORF10 | C11orf9 | CPSF7 | DAGLA | DDB1 | DKFZP434K028 | EEF1G | FADS1 | FADS2 | FADS3 | FEN1 | FTH1 | FTHL16 | GANAB | HNRNPUL2 | INCENP | INTS5 | MYRF | PGA4 | PGA5 | RAB3IL1 | RP11-467L20.9 | SNORA57 | SYT7 | TMEM132A | TMEM179B | TMEM258 | TUT1 | UQCC3 | VPS37C	ABCA1 | ACACA | CACNA1I | DHCR24 | DSC1 | FDFT1 | INSIG1 | LDLR | SCD | SQLE | SREBF2		PCSK9_free	0.330545	0.330545	0.991579	14825	2	0.024628	0.00519911	5.65945	0.541757	0.0140731	0.00771218	1.16848	0.39551	0.0193138	0.00503247	3.89059	0.105754	0.014935	0.00677146	1.5643	0.528895	0.02133	0.00431789	6.1072	0.223484	0.0218844	0.0036195	8.82665	0	0.0177558	0.00404022	4.95467
rs149093957:55522741:C:CCGGT	1p32.3	1	55522741	CCGGT	C	rs149093957:55522741:C:CCGGT	1	TRUE	PCSK9 (0 kb, intron/Intron/MODIFIER | nc-RNA/Non coding transcript/MODIFIER | near_gene/Downstream gene/MODIFIER); USP24 (9.3 kb); BSND (46 kb); TMEM61 (65 kb)	PCSK9:protein_coding(KNOWN); USP24:protein_coding(KNOWN); BSND:protein_coding(KNOWN); TMEM61:protein_coding(KNOWN)	PCSK9: proprotein convertase subtilisin/kexin type 9 (0 kb)		0.46 Total cholesterol levels // 0.46 Low density lipoprotein cholesterol levels	PCSK9 | USP24			PCSK9_free	0.280133	0.719867	0.920932	9621	2	0.0320026	0.00833439	3.91297	0.538556	0.0294549	0.0162709	1.15299	0.341494	0.0370346	0.00789174	5.58512	0.872324	0.0426659	0.0127472	3.08423	0.601112	0.0314731	0.00742969	4.6432	0	0.0346558	0.00573593	8.81858	0	0.0385949	0.00671193	8.05028
rs10199768:21244000:G:T	2p24.1	2	21244000	T	G	rs1367117:21263900:G:A	0.530748	FALSE	APOB (0 kb, intron/Intron/MODIFIER | near_gene/Downstream gene/MODIFIER); TDRD15 (100 kb); C2orf43 (220 kb)	APOB:protein_coding(KNOWN); TDRD15:protein_coding(KNOWN); C2orf43:protein_coding(KNOWN)	APOB: apolipoprotein B (0 kb)	6.16	1 Cardiovascular disease risk factors // 1 Non-HDL cholesterol levels // 0.933 Barrett's esophagus or Esophageal adenocarcinoma // 0.933 Gastroesophageal reflux disease // 0.921 Hernia (any subtypes) // 0.73 Cholesterol, total // 0.73 Total cholesterol levels // 0.73 Low density lipoprotein cholesterol levels // 0.73 Triglyceride levels // 0.73 High density lipoprotein cholesterol levels // 0.73 …	APOB | C2orf43 | GDF7 | LAPTM4A | LDAH | SDC1 | TDRD15			PCSK9_free	0.433497	0.433497	0.99534	14825	2	-0.024439	0.00494579	6.10939	0	-0.0037292	0.00741576	0.211917	0.456517	-0.017495	0.00482086	3.55878	0	-0.00977019	0.00612841	0.952912	0	-0.0180633	0.00412123	4.93189	0.814747	-0.0208782	0.00345557	8.81411	0.0107345	-0.0145421	0.00378999	3.90392
rs557211:55514215:G:T	1p32.3	1	55514215	T	G	rs11206510:55496039:T:C	0.153548	FALSE	PCSK9 (0 kb, intron/Intron/MODIFIER | near_gene/Upstream gene/MODIFIER); USP24 (18 kb); BSND (38 kb); TMEM61 (56 kb)	PCSK9:protein_coding(KNOWN); USP24:protein_coding(KNOWN); BSND:protein_coding(KNOWN); TMEM61:protein_coding(KNOWN)	PCSK9: proprotein convertase subtilisin/kexin type 9 (0 kb)	2.551	0.482 PCSK9 levels // 0.402 Apolipoprotein B levels // 0.402 Total cholesterol levels // 0.402 Low density lipoprotein cholesterol levels // 0.379 Plasma proprotein convertase subtilisin/kexin type 9 levels in stable coronary artery disease	PCSK9 | USP24			PCSK9_males	0.189082	0.810918	0.864807	11080	2	0.0251345	0.00666606	3.79216	0.114313	0.0145353	0.00971198	0.872587	0.0370845	0.0246914	0.00624061	4.12428	0.531406	0.0403646	0.00846375	5.73133	0.674295	0.0217402	0.0055048	4.10594	0	0.0248984	0.00456013	7.32217	0	0.0302113	0.00502421	8.74164
rs174537:61552680:G:T	11q12.2	11	61552680	T	G	rs174535:61551356:T:C	0.97569	FALSE	MYRF (0 kb, nc-exon/Non coding transcript exon/MODIFIER | intron/Intron/MODIFIER | nc-RNA/Non coding transcript/MODIFIER | near_gene/Downstream gene/MODIFIER); TMEM258 (0 kb, intron/Intron/MODIFIER | nc-RNA/Non coding transcript/MODIFIER | near_gene/Downstream gene/MODIFIER); MIR611 (7.3 kb); FEN1 (7.4 kb); FADS2 (7.8 kb); FADS1 (14 kb); MIR1908 (30 kb); DAGLA (38 kb)	MYRF:protein_coding(KNOWN); TMEM258:protein_coding(KNOWN); MIR611:miRNA(KNOWN); FEN1:protein_coding(KNOWN); FADS2:protein_coding(KNOWN); FADS1:protein_coding(KNOWN); MIR1908:miRNA(KNOWN); DAGLA:protein_coding(KNOWN)	MYRF: myelin regulatory factor (0 kb)	0.929	1 Electrocardiographic traits (multivariate) // 1 Serum metabolite concentrations in chronic kidney disease // 1 Serum metabolite ratios in chronic kidney disease // 1 Triglyceride levels x long total sleep time interaction (2df test) // 1 Colorectal cancer // 1 Plasma omega-6 polyunsaturated fatty acid levels (gamma-linolenic acid) // 1 Crohn's disease // 1 Trans fatty acid levels // 1 Triglycer…	AHNAK | ASRGL1 | B3GAT3 | BEST1 | BSCL2 | C11orf10 | C11ORF10 | C11orf9 | CPSF7 | DAGLA | DDB1 | DKFZP434K028 | EEF1G | FADS1 | FADS2 | FADS3 | FEN1 | FTH1 | FTHL16 | GANAB | HNRNPUL2 | INCENP | INTS5 | MYRF | PGA4 | PGA5 | RAB3IL1 | RP11-467L20.9 | SNORA57 | SYT7 | TMEM132A | TMEM179B | TMEM258 | TUT1 | UQCC3 | VPS37C	ABCA1 | ACACA | CACNA1I | DHCR24 | DSC1 | FDFT1 | INSIG1 | LDLR | SCD | SQLE | SREBF2		PCSK9_free	0.32485	0.32485	0.990648	14825	2	0.0245145	0.00521778	5.57707	0.580064	0.0132217	0.00775014	1.05655	0.400566	0.0192	0.00505528	3.82251	0	0.0141655	0.00679507	1.43292	0.54562	0.0209923	0.00433519	5.89184	0.31552	0.0217732	0.00363426	8.67876	0	0.0174063	0.00405703	4.74827
rs1535:61597972:A:G	11q12.2	11	61597972	G	A	rs174535:61551356:T:C	0.946951	FALSE	FADS2 (0 kb, intron/Intron/MODIFIER | near_gene/Downstream gene/MODIFIER); FADS1 (1.2 kb, near_gene/Upstream gene/MODIFIER); MIR1908 (15 kb); FEN1 (33 kb); TMEM258 (38 kb); MIR611 (38 kb); MYRF (42 kb); FADS3 (43 kb)	FADS2:protein_coding(KNOWN); FADS1:protein_coding(KNOWN); MIR1908:miRNA(KNOWN); FEN1:protein_coding(KNOWN); TMEM258:protein_coding(KNOWN); MIR611:miRNA(KNOWN); MYRF:protein_coding(KNOWN); FADS3:protein_coding(KNOWN)	FADS2: fatty acid desaturase 2 (0 kb)	2.536	1 Asthma // 1 Colorectal cancer // 1 QT interval // 1 Phosphatidylcholine levels // 1 Phosphatidylethanolamine levels // 1 Balding type 1 // 1 Serum metabolite ratios in chronic kidney disease // 1 HDL cholesterol levels // 1 LDL cholesterol levels // 1 Triglyceride levels // 1 Serum metabolite levels (CMS) // 1 Inflammatory bowel disease // 1 Metabolic syndrome // 1 Response to statin therapy //…	AHNAK | ASRGL1 | B3GAT3 | BEST1 | BSCL2 | C11orf10 | C11ORF10 | C11orf9 | CPSF7 | DAGLA | DDB1 | DKFZP434K028 | EEF1G | FADS1 | FADS2 | FADS3 | FEN1 | FTH1 | FTHL16 | GANAB | HNRNPUL2 | INCENP | INTS5 | MYRF | PGA4 | PGA5 | RAB3IL1 | RP11-467L20.9 | SNORA57 | SYT7 | TMEM132A | TMEM179B | TMEM258 | TUT1 | UQCC3 | VPS37C	ABCA1 | ACACA | CACNA1I | DHCR24 | DSC1 | FDFT1 | INSIG1 | LDLR | SCD | SQLE | SREBF2		PCSK9_free	0.324435	0.324435	0.989163	14825	2	0.0249928	0.00521991	5.77073	0.564848	0.0143831	0.00770194	1.21028	0.407006	0.0187998	0.00507072	3.66595	0	0.0156326	0.00681111	1.66484	0.467841	0.0216533	0.00432794	6.24891	0.230962	0.0218065	0.0036407	8.67454	0	0.0176704	0.00406841	4.85248
rs174536:61551927:A:C	11q12.2	11	61551927	C	A	rs174535:61551356:T:C	0.979719	FALSE	MYRF (0 kb, nc-exon/Non coding transcript exon/MODIFIER | intron/Intron/MODIFIER | nc-RNA/Non coding transcript/MODIFIER | near_gene/Downstream gene/MODIFIER); TMEM258 (0 kb, intron/Intron/MODIFIER | nc-RNA/Non coding transcript/MODIFIER | near_gene/Downstream gene/MODIFIER); MIR611 (8 kb); FEN1 (8.2 kb); FADS2 (8.5 kb); FADS1 (15 kb); MIR1908 (31 kb); DAGLA (37 kb)	MYRF:protein_coding(KNOWN); TMEM258:protein_coding(KNOWN); MIR611:miRNA(KNOWN); FEN1:protein_coding(KNOWN); FADS2:protein_coding(KNOWN); FADS1:protein_coding(KNOWN); MIR1908:miRNA(KNOWN); DAGLA:protein_coding(KNOWN)	MYRF: myelin regulatory factor (0 kb)	0.512	1 Phosphatidylethanolamine-ether levels // 1 Plasma omega-3 polyunsaturated fatty acid levels (alphalinolenic acid) // 1 Resting heart rate // 1 Trans fatty acid levels // 1 Phosphatidylcholine-O(36:5)_[M+H]1+/Phosphatidylcholine-P(36:4)_[M+H]1+ levels // 1 Phosphatidylcholine-O(38:5)_[M+H]1+/Phosphatidylcholine-P(38:4)_[M+H]1+ levels // 1 Phosphatidylcholine(32:0)_[M+H]1+/Phosphatidylethanolamin…	AHNAK | ASRGL1 | B3GAT3 | BEST1 | BSCL2 | C11orf10 | C11ORF10 | C11orf9 | CPSF7 | DAGLA | DDB1 | DKFZP434K028 | EEF1G | FADS1 | FADS2 | FADS3 | FEN1 | FTH1 | FTHL16 | GANAB | HNRNPUL2 | INCENP | INTS5 | MYRF | PGA4 | PGA5 | RAB3IL1 | RP11-467L20.9 | SNORA57 | SYT7 | TMEM132A | TMEM179B | TMEM258 | TUT1 | UQCC3 | VPS37C	ABCA1 | ACACA | CACNA1I | DHCR24 | DSC1 | FDFT1 | INSIG1 | LDLR | SCD | SQLE | SREBF2		PCSK9_free	0.326752	0.326752	0.987417	14825	2	0.0249351	0.0052103	5.76478	0.560626	0.0146096	0.00772403	1.23371	0.428147	0.0187254	0.00504838	3.66881	0	0.0148728	0.00678432	1.54935	0.537306	0.021706	0.00432635	6.28052	0.185789	0.0217323	0.00362918	8.67065	0	0.0173524	0.00405118	4.73449
rs56255430:19477877:A:C	19p13.11	19	19477877	C	A	rs8107974:19388500:A:T	0.887166	FALSE	MAU2 (8.3 kb); GATAD2A (19 kb); SUGP1 (46 kb); MIR640 (68 kb)	MAU2:protein_coding(KNOWN); GATAD2A:protein_coding(KNOWN); SUGP1:protein_coding(KNOWN); MIR640:miRNA(KNOWN)	MAU2: MAU2 sister chromatid cohesion factor (8.3 kb)	0.127	1 Estimated glomerular filtration rate // 1 Serum levels of protein PCYOX1 // 1 Estimated glomerular filtration rate (creatinine) // 0.972 Cholesteryl ester levels in very small VLDL // 0.959 Type 2 diabetes // 0.959 Cirrhosis (alcohol related) // 0.959 Hip circumference adjusted for BMI // 0.959 Mild age-related type 2 diabetes // 0.959 Linoleoyl-arachidonoyl-glycerol (18:2/20:4) [1] levels // 0…	ATP13A1 | BNIP3P9 | BORCS8 | C19orf60 | CERS1 | CTC-559E9.5 | FKBP8 | GATAD2A | GMIP | HAPLN4 | KIAA0892 | KIAA1683 | KLHL26 | LPAR2 | LRRC25 | MAU2 | MEF2B | MEF2BNB | MEF2BNB-MEF2B | NCAN | NDUFA13 | NR2C2AP | PBX4 | RFXANK | SLC25A42 | SUGP1 | SUGP2 | TM6SF2 | TMEM59L | YJEFN3 | ZNF101 | ZNF506 | ZNF682 | ZNF93	MED7 | PHF19 | RUNDC3A | SPINT1 | TRIM41 | ZNF85		PCSK9_free	0.0904785	0.0904785	0.98576	14825	2	-0.0401459	0.00872411	5.37428	0	-0.0133722	0.0136508	0.483655	0	-0.0321404	0.00826163	3.99381	0.225654	-0.0160823	0.0115559	0.784595	0	-0.0323817	0.00736285	4.96176	0.633868	-0.0359253	0.00600448	8.65762	0	-0.0267089	0.00672257	4.14814
rs174574:61600342:A:C	11q12.2	11	61600342	C	A	rs174535:61551356:T:C	0.923761	FALSE	FADS2 (0 kb, intron/Intron/MODIFIER); FADS1 (3.6 kb, near_gene/Upstream gene/MODIFIER); MIR1908 (18 kb); FEN1 (36 kb); TMEM258 (40 kb); MIR611 (40 kb); FADS3 (41 kb); MYRF (44 kb)	FADS2:protein_coding(KNOWN); FADS1:protein_coding(KNOWN); MIR1908:miRNA(KNOWN); FEN1:protein_coding(KNOWN); TMEM258:protein_coding(KNOWN); MIR611:miRNA(KNOWN); FADS3:protein_coding(KNOWN); MYRF:protein_coding(KNOWN)	FADS2: fatty acid desaturase 2 (0 kb)	2.052	1 Phosphatidylcholine levels // 1 Serum metabolite ratios in chronic kidney disease // 1 C-reactive protein levels or LDL-cholesterol levels (pleiotropy) // 1 Plasma omega-3 polyunsaturated fatty acid level (eicosapentaenoic acid) // 1 Metabolite levels // 1 Trans fatty acid levels // 1 Heel bone mineral density // 1 Phosphatidylcholine-O(36:5)_[M+H]1+/Phosphatidylcholine-P(36:4)_[M+H]1+ levels /…	AHNAK | ASRGL1 | B3GAT3 | BEST1 | BSCL2 | C11orf10 | C11ORF10 | C11orf9 | CPSF7 | DAGLA | DDB1 | DKFZP434K028 | EEF1G | FADS1 | FADS2 | FADS3 | FEN1 | FTH1 | FTHL16 | GANAB | HNRNPUL2 | INCENP | INTS5 | MYRF | PGA4 | PGA5 | RAB3IL1 | RP11-467L20.9 | SNORA57 | SYT7 | TMEM132A | TMEM179B | TMEM258 | TUT1 | UQCC3 | VPS37C	ABCA1 | ACACA | CACNA1I | DHCR24 | DSC1 | FDFT1 | INSIG1 | LDLR | SCD | SQLE | SREBF2		PCSK9_free	0.330894	0.669106	0.972058	14825	2	-0.0249534	0.0052116	5.76989	0.516789	-0.0147276	0.00769459	1.25623	0.384486	-0.0185372	0.00506458	3.5884	0	-0.0141751	0.00677769	1.43973	0.442865	-0.0217376	0.00432191	6.3087	0.174046	-0.0216535	0.00363562	8.58467	0	-0.0169742	0.0040581	4.54031
rs174533:61549025:G:A	11q12.2	11	61549025	A	G	rs174535:61551356:T:C	0.97168	FALSE	MYRF (0 kb, intron/Intron/MODIFIER | nc-RNA/Non coding transcript/MODIFIER | near_gene/Downstream gene/MODIFIER | near_gene/Upstream gene/MODIFIER); TMEM258 (0 kb, intron/Intron/MODIFIER | nc-RNA/Non coding transcript/MODIFIER); MIR611 (11 kb); FEN1 (11 kb); FADS2 (11 kb); FADS1 (18 kb); MIR1908 (34 kb); DAGLA (35 kb)	MYRF:protein_coding(KNOWN); TMEM258:protein_coding(KNOWN); MIR611:miRNA(KNOWN); FEN1:protein_coding(KNOWN); FADS2:protein_coding(KNOWN); FADS1:protein_coding(KNOWN); MIR1908:miRNA(KNOWN); DAGLA:protein_coding(KNOWN)	MYRF: myelin regulatory factor (0 kb)	2.038	1 Serum metabolite levels // 1 Colorectal cancer or advanced adenoma // 1 Low density lipoprotein cholesterol levels // 1 Serum metabolite ratios in chronic kidney disease // 1 Hemoglobin levels // 1 Hematocrit // 1 Red blood cell count // 1 Hemoglobin concentration // 1 LDL cholesterol levels // 1 Total cholesterol levels // 1 Phosphatidylcholine-O(36:5)_[M+H]1+/Phosphatidylcholine-P(36:4)_[M+H]…	AHNAK | ASRGL1 | B3GAT3 | BEST1 | BSCL2 | C11orf10 | C11ORF10 | C11orf9 | CPSF7 | DAGLA | DDB1 | DKFZP434K028 | EEF1G | FADS1 | FADS2 | FADS3 | FEN1 | FTH1 | FTHL16 | GANAB | HNRNPUL2 | INCENP | INTS5 | MYRF | PGA4 | PGA5 | RAB3IL1 | RP11-467L20.9 | SNORA57 | SYT7 | TMEM132A | TMEM179B | TMEM258 | TUT1 | UQCC3 | VPS37C	ABCA1 | ACACA | CACNA1I | DHCR24 | DSC1 | FDFT1 | INSIG1 | LDLR | SCD | SQLE | SREBF2		PCSK9_free	0.326914	0.326914	0.98628	14825	2	0.0242719	0.00521787	5.47863	0.576164	0.0132541	0.00772813	1.06486	0.400851	0.0190963	0.00505504	3.78554	0.0351974	0.0136333	0.00677702	1.35632	0.525183	0.020822	0.00433139	5.81538	0.283724	0.0216021	0.0036342	8.55381	0	0.0171434	0.00405305	4.63036
rs174581:61606683:G:A	11q12.2	11	61606683	A	G	rs174535:61551356:T:C	0.915979	FALSE	FADS2 (0 kb, intron/Intron/MODIFIER | near_gene/Upstream gene/MODIFIER); FADS1 (9.9 kb); MIR1908 (24 kb); FADS3 (34 kb); FEN1 (42 kb); TMEM258 (46 kb); MIR611 (47 kb)	FADS2:protein_coding(KNOWN); FADS1:protein_coding(KNOWN); MIR1908:miRNA(KNOWN); FADS3:protein_coding(KNOWN); FEN1:protein_coding(KNOWN); TMEM258:protein_coding(KNOWN); MIR611:miRNA(KNOWN)	FADS2: fatty acid desaturase 2 (0 kb)	2.053	1 Phosphatidylcholine levels // 1 Serum metabolite ratios in chronic kidney disease // 1 Phosphatidylcholine-O(36:5)_[M+H]1+/Phosphatidylcholine-P(36:4)_[M+H]1+ levels // 1 Phosphatidylcholine-O(38:4)_[M+H]1+/Phosphatidylcholine-P(38:3)_[M+H]1+ levels // 1 Phosphatidylcholine(32:0)_[M+H]1+/Phosphatidylethanolamine(35:0)_[M+H]1+/Phosphatidate(37:1)_[M+NH4]1+ levels // 1 Phosphatidylcholine(36:5)_[…	AHNAK | ASRGL1 | B3GAT3 | BEST1 | C11orf10 | C11ORF10 | C11orf9 | CPSF7 | DAGLA | DDB1 | DKFZP434K028 | EEF1G | FADS1 | FADS2 | FADS3 | FEN1 | FTH1 | FTHL16 | GANAB | HNRNPUL2 | INCENP | INTS5 | MYRF | PGA4 | PGA5 | RAB3IL1 | RP11-467L20.9 | SNORA57 | SYT7 | TMEM132A | TMEM179B | TMEM258 | TUT1 | UQCC3 | VPS37C	ABCA1 | ACACA | CACNA1I | DHCR24 | DSC1 | FDFT1 | INSIG1 | LDLR | SCD | SQLE | SREBF2		PCSK9_free	0.333238	0.333238	0.978695	14825	2	0.0256974	0.00520164	6.1039	0.457335	0.0169406	0.00765591	1.57149	0.357965	0.0176926	0.00506335	3.31184	0	0.013943	0.00676534	1.40712	0.425326	0.0229318	0.00430941	6.98726	0	0.0215872	0.00363179	8.55219	0.177634	0.0163464	0.00405482	4.25571
rs754524:21311541:T:G	2p24.1	2	21311541	G	T	rs1367117:21263900:G:A	0.532428	FALSE	TDRD15 (35 kb); APOB (45 kb)	TDRD15:protein_coding(KNOWN); APOB:protein_coding(KNOWN)	TDRD15: tudor domain containing 15 (35 kb)	0.14	1 C-reactive protein levels (MTAG) // 0.817 Low density lipoprotein cholesterol levels // 0.807 Serum metabolite levels // 0.758 Postprandial omega-6 fatty acids // 0.758 LDL cholesterol levels // 0.745 Total cholesterol levels // 0.745 Triglycerides // 0.745 Phospholipids to total lipids ratio in large HDL // 0.688 Forns index in high alcohol intake // 0.688 Free cholesterol to total lipids rati…	AC067959.1 | APOB | C2orf43 | LDAH | RHOB | TDRD15			PCSK9_free	0.253581	0.253581	0.991286	14825	2	-0.0252479	0.00574527	4.95526	0	-0.00839475	0.00835621	0.502581	0.51209	-0.0219159	0.00545506	4.24326	0	-0.00896343	0.00716764	0.675608	0	-0.0198383	0.00474183	4.54262	0.637944	-0.0234956	0.00395975	8.52692	0	-0.0171652	0.00434202	4.11198
rs174580:61606642:A:G	11q12.2	11	61606642	G	A	rs174535:61551356:T:C	0.915979	FALSE	FADS2 (0 kb, intron/Intron/MODIFIER | near_gene/Upstream gene/MODIFIER); FADS1 (9.9 kb); MIR1908 (24 kb); FADS3 (34 kb); FEN1 (42 kb); TMEM258 (46 kb); MIR611 (47 kb)	FADS2:protein_coding(KNOWN); FADS1:protein_coding(KNOWN); MIR1908:miRNA(KNOWN); FADS3:protein_coding(KNOWN); FEN1:protein_coding(KNOWN); TMEM258:protein_coding(KNOWN); MIR611:miRNA(KNOWN)	FADS2: fatty acid desaturase 2 (0 kb)	1.754	1 Phosphatidylcholine levels // 1 Serum metabolite ratios in chronic kidney disease // 1 Phosphatidylcholine-O(36:5)_[M+H]1+/Phosphatidylcholine-P(36:4)_[M+H]1+ levels // 1 Phosphatidylcholine-O(38:4)_[M+H]1+/Phosphatidylcholine-P(38:3)_[M+H]1+ levels // 1 Phosphatidylcholine(32:0)_[M+H]1+/Phosphatidylethanolamine(35:0)_[M+H]1+/Phosphatidate(37:1)_[M+NH4]1+ levels // 1 Phosphatidylcholine(36:5)_[…	AHNAK | ASRGL1 | B3GAT3 | BEST1 | C11orf10 | C11ORF10 | C11orf9 | CPSF7 | DAGLA | DDB1 | DKFZP434K028 | EEF1G | FADS1 | FADS2 | FADS3 | FEN1 | FTH1 | FTHL16 | GANAB | HNRNPUL2 | INCENP | INTS5 | MYRF | PGA4 | PGA5 | RAB3IL1 | RP11-467L20.9 | SNORA57 | SYT7 | TMEM132A | TMEM179B | TMEM258 | TUT1 | UQCC3 | VPS37C	ABCA1 | ACACA | CACNA1I | DHCR24 | DSC1 | FDFT1 | INSIG1 | LDLR | SCD | SQLE | SREBF2		PCSK9_free	0.333235	0.333235	0.978836	14825	2	0.0256556	0.00520122	6.08689	0.456302	0.0168098	0.00765679	1.55222	0.352877	0.0176565	0.00506294	3.30069	0	0.013972	0.00676593	1.41145	0.425486	0.0228626	0.00430932	6.94924	0	0.0215483	0.0036315	8.52512	0.176595	0.0163339	0.00405473	4.2502
rs174578:61605499:T:A	11q12.2	11	61605499	A	T	rs174535:61551356:T:C	0.919861	FALSE	FADS2 (0 kb, intron/Intron/MODIFIER | near_gene/Upstream gene/MODIFIER); FADS1 (8.7 kb); MIR1908 (23 kb); FADS3 (35 kb); FEN1 (41 kb); TMEM258 (45 kb); MIR611 (45 kb); MYRF (50 kb)	FADS2:protein_coding(KNOWN); FADS1:protein_coding(KNOWN); MIR1908:miRNA(KNOWN); FADS3:protein_coding(KNOWN); FEN1:protein_coding(KNOWN); TMEM258:protein_coding(KNOWN); MIR611:miRNA(KNOWN); MYRF:protein_coding(KNOWN)	FADS2: fatty acid desaturase 2 (0 kb)	5.982	1 Hemoglobin concentration // 1 Hematocrit // 1 Serum metabolite ratios in chronic kidney disease // 1 Plasma omega-6 polyunsaturated fatty acid levels (linoleic acid) // 1 Trans fatty acid levels // 1 Phosphatidylcholine-O(36:5)_[M+H]1+/Phosphatidylcholine-P(36:4)_[M+H]1+ levels // 1 Phosphatidylcholine-O(38:4)_[M+H]1+/Phosphatidylcholine-P(38:3)_[M+H]1+ levels // 1 Phosphatidylcholine(32:0)_[M+…	AHNAK | ASRGL1 | B3GAT3 | BEST1 | C11orf10 | C11ORF10 | C11orf9 | CPSF7 | DAGLA | DDB1 | DKFZP434K028 | EEF1G | FADS1 | FADS2 | FADS3 | FEN1 | FTH1 | FTHL16 | GANAB | HNRNPUL2 | INCENP | INTS5 | MYRF | PGA4 | PGA5 | RAB3IL1 | RP11-467L20.9 | SNORA57 | SYT7 | TMEM132A | TMEM179B | TMEM258 | TUT1 | UQCC3 | VPS37C	ABCA1 | ACACA | CACNA1I | DHCR24 | DSC1 | FDFT1 | INSIG1 | LDLR | SCD | SQLE | SREBF2		PCSK9_free	0.329862	0.329862	0.982005	14825	2	0.0254251	0.00520071	5.9899	0.483175	0.0168191	0.00765461	1.5539	0.346117	0.0178248	0.00506163	3.35799	0	0.013877	0.00677948	1.39236	0.426744	0.0227071	0.00430865	6.86556	0	0.021522	0.00363084	8.50894	0.0882388	0.0164118	0.00405697	4.28159
rs174577:61604814:C:A	11q12.2	11	61604814	A	C	rs174535:61551356:T:C	0.927411	FALSE	FADS2 (0 kb, intron/Intron/MODIFIER | near_gene/Upstream gene/MODIFIER); FADS1 (8 kb); MIR1908 (22 kb); FADS3 (36 kb); FEN1 (40 kb); TMEM258 (45 kb); MIR611 (45 kb); MYRF (49 kb)	FADS2:protein_coding(KNOWN); FADS1:protein_coding(KNOWN); MIR1908:miRNA(KNOWN); FADS3:protein_coding(KNOWN); FEN1:protein_coding(KNOWN); TMEM258:protein_coding(KNOWN); MIR611:miRNA(KNOWN); MYRF:protein_coding(KNOWN)	FADS2: fatty acid desaturase 2 (0 kb)	4.695	1 Osteoporosis-related phenotypes (MTAG) // 1 Serum metabolite levels (CMS) // 1 Serum metabolite levels // 1 Plasma omega-6 polyunsaturated fatty acid levels (arachidonic acid) // 1 P wave duration // 1 Triglycerides // 1 Total cholesterol levels // 1 QRS duration // 1 Iron status biomarkers (transferrin levels) // 1 Trans fatty acid levels // 1 High density lipoprotein cholesterol levels // 1 L…	AHNAK | ASRGL1 | B3GAT3 | BEST1 | BSCL2 | C11orf10 | C11ORF10 | C11orf9 | CPSF7 | DAGLA | DDB1 | DKFZP434K028 | EEF1G | FADS1 | FADS2 | FADS3 | FEN1 | FTH1 | FTHL16 | GANAB | HNRNPUL2 | INCENP | INTS5 | MYRF | PGA4 | PGA5 | RAB3IL1 | RP11-467L20.9 | SNORA57 | SYT7 | TMEM132A | TMEM179B | TMEM258 | TUT1 | UQCC3 | VPS37C	ABCA1 | ACACA | CACNA1I | DHCR24 | DSC1 | FDFT1 | INSIG1 | LDLR | SCD | SQLE | SREBF2		PCSK9_free	0.329489	0.329489	0.985974	14825	2	0.0252374	0.0051977	5.91671	0.469443	0.0166257	0.00765383	1.52626	0.341718	0.0179281	0.00505844	3.39514	0	0.0141827	0.00677872	1.44061	0.458866	0.0225194	0.0043068	6.76813	0	0.0214835	0.00362864	8.49055	0.0153852	0.0165885	0.00405517	4.36612
rs3791980:21245329:G:T	2p24.1	2	21245329	T	G	rs1367117:21263900:G:A	0.141702	FALSE	APOB (0 kb, intron/Intron/MODIFIER | near_gene/Downstream gene/MODIFIER); TDRD15 (100 kb); C2orf43 (220 kb)	APOB:protein_coding(KNOWN); TDRD15:protein_coding(KNOWN); C2orf43:protein_coding(KNOWN)	APOB: apolipoprotein B (0 kb)	0.017	0.995 Platelet count // 0.979 Plateletcrit // 0.686 Serum metabolite levels (CMS) // 0.686 Serum metabolite levels // 0.686 Lipid metabolism phenotypes // 0.686 Metabolic syndrome // 0.686 Metabolic traits // 0.686 Total cholesterol levels // 0.686 Triglyceride levels // 0.686 High density lipoprotein cholesterol levels // 0.686 Metabolite levels // 0.686 Triglycerides // 0.686 Low density lipopr…	AC010872.1 | AC067959.1 | APOB | C2orf43 | GDF7 | HS1BP3 | LDAH | RHOB | TDRD15			PCSK9_free	0.2938	0.7062	0.989995	14825	2	-0.0205247	0.0053597	3.88998	0	-0.0107788	0.00814524	0.732439	0	-0.0238941	0.0052613	5.26825	0.591338	-0.0139726	0.00663444	1.45619	0	-0.0175799	0.0044845	4.05322	0	-0.0222406	0.00375831	8.48759	0	-0.0200635	0.00412341	5.94199
2:21335013:TTTTA:TTTTATTTATTTA	2p24.1	2	21335013	TTTTATTTATTTA	TTTTA	2:21335013:TTTTA:TTTTATTTATTTA	1	TRUE	TDRD15 (12 kb); APOB (68 kb)	TDRD15:protein_coding(KNOWN); APOB:protein_coding(KNOWN)	TDRD15: tudor domain containing 15 (12 kb)						PCSK9_free	0.360498	0.360498	0.969273	9621	2	0.0276146	0.00756906	3.57898	0.0168222	0.0121097	0.0147117	0.385682	0.639351	0.0335698	0.00715065	5.57239	0	0.00888466	0.0116041	0.35279	0	0.0243694	0.00674123	3.52244	0	0.0307613	0.0052029	8.47376	0	0.026776	0.00608947	4.95843
rs67175476:21319809:GACAA:G	2p24.1	2	21319809	G	GACAA	rs1367117:21263900:G:A	0.186283	FALSE	TDRD15 (27 kb); APOB (53 kb)	TDRD15:protein_coding(KNOWN); APOB:protein_coding(KNOWN)	TDRD15: tudor domain containing 15 (27 kb)	6.418	0.979 Educational attainment // 0.931 LDL cholesterol // 0.931 Cholesterol, total // 0.634 Response to lamotrigine in genetic generalized epilepsy // 0.594 Height // 0.577 Serum alkaline phosphatase levels // 0.47 Total cholesterol levels // 0.47 Proprotein convertase subtilisin/kexin type 9 levels // 0.448 Free cholesterol to total lipids ratio in IDL // 0.448 Cholesterol to total lipids in medi…	AC010872.1 | AC067959.1 | APOB | C2orf43 | HS1BP3 | LDAH | RHOB | TDRD15 | XM_371480			PCSK9_free	0.370467	0.370467	0.985005	9621	2	0.0270215	0.00745772	3.53743	0.368677	0.0136016	0.0145474	0.455025	0.641578	0.0333222	0.00706403	5.62102	0	0.00733275	0.0115496	0.279616	0	0.0242286	0.00664704	3.57298	0	0.0303425	0.0051335	8.46953	0	0.0262467	0.00602804	4.87276
rs174576:61603510:C:A	11q12.2	11	61603510	A	C	rs174535:61551356:T:C	0.915213	FALSE	FADS2 (0 kb, intron/Intron/MODIFIER | near_gene/Upstream gene/MODIFIER); FADS1 (6.7 kb); MIR1908 (21 kb); FADS3 (37 kb); FEN1 (39 kb); TMEM258 (43 kb); MIR611 (43 kb); MYRF (48 kb)	FADS2:protein_coding(KNOWN); FADS1:protein_coding(KNOWN); MIR1908:miRNA(KNOWN); FADS3:protein_coding(KNOWN); FEN1:protein_coding(KNOWN); TMEM258:protein_coding(KNOWN); MIR611:miRNA(KNOWN); MYRF:protein_coding(KNOWN)	FADS2: fatty acid desaturase 2 (0 kb)	3.61	1 Platelet count // 1 Serum metabolite ratios in chronic kidney disease // 1 Serum metabolite levels (CMS) // 1 Serum metabolite levels // 1 Metabolite levels // 1 Trans fatty acid levels // 1 Bipolar disorder // 1 Phosphatidylcholine-O(36:5)_[M+H]1+/Phosphatidylcholine-P(36:4)_[M+H]1+ levels // 1 Phosphatidylcholine-O(38:5)_[M+H]1+/Phosphatidylcholine-P(38:4)_[M+H]1+ levels // 1 Phosphatidylchol…	AHNAK | ASRGL1 | B3GAT3 | BEST1 | BSCL2 | C11orf10 | C11ORF10 | C11orf9 | CPSF7 | DAGLA | DDB1 | DKFZP434K028 | EEF1G | FADS1 | FADS2 | FADS3 | FEN1 | FTH1 | FTHL16 | GANAB | HNRNPUL2 | INCENP | INTS5 | MYRF | PGA4 | PGA5 | RAB3IL1 | RP11-467L20.9 | SNORA57 | SYT7 | TMEM132A | TMEM179B | TMEM258 | TUT1 | UQCC3 | VPS37C	ABCA1 | ACACA | CACNA1I | DHCR24 | DSC1 | FDFT1 | INSIG1 | LDLR | SCD | SQLE | SREBF2		PCSK9_free	0.32887	0.32887	0.986282	14825	2	0.0254358	0.00519995	5.99602	0.474452	0.0164767	0.00765043	1.50599	0.33094	0.017649	0.00506381	3.29871	0	0.014229	0.00677701	1.44846	0.459603	0.0226047	0.00430747	6.81284	0	0.0214391	0.00363139	8.44633	0.131157	0.0164237	0.00405756	4.28596
rs174566:61592362:A:G	11q12.2	11	61592362	G	A	rs174535:61551356:T:C	0.946962	FALSE	FADS2 (0 kb, intron/Intron/MODIFIER | near_gene/Upstream gene/MODIFIER); FADS1 (0 kb, intron/Intron/MODIFIER); MIR1908 (9.6 kb); FEN1 (28 kb); TMEM258 (32 kb); MIR611 (32 kb); MYRF (36 kb); FADS3 (49 kb)	FADS2:protein_coding(KNOWN); FADS1:protein_coding(KNOWN); MIR1908:miRNA(KNOWN); FEN1:protein_coding(KNOWN); TMEM258:protein_coding(KNOWN); MIR611:miRNA(KNOWN); MYRF:protein_coding(KNOWN); FADS3:protein_coding(KNOWN)	FADS2: fatty acid desaturase 2 (0 kb)	3.533	1 Delta-5 desaturase activity response to n3-polyunsaturated fat supplement // 1 Postprandial estimated degree of unsaturation // 1 Cholesteryl ester levels // 1 Serum metabolite concentrations in chronic kidney disease // 1 Asthma // 1 Serum metabolite ratios in chronic kidney disease // 1 Triglyceride levels // 1 HDL cholesterol levels // 1 Apolipoprotein A1 levels // 1 LDL cholesterol levels i…	AHNAK | ASRGL1 | B3GAT3 | BEST1 | BSCL2 | C11orf10 | C11ORF10 | C11orf9 | CPSF7 | DAGLA | DDB1 | DKFZP434K028 | EEF1G | FADS1 | FADS2 | FADS3 | FEN1 | FTH1 | FTHL16 | GANAB | HNRNPUL2 | INCENP | INTS5 | MYRF | PGA4 | PGA5 | RAB3IL1 | RP11-467L20.9 | SNORA57 | SYT7 | TMEM132A | TMEM179B | TMEM258 | TUT1 | UQCC3 | VPS37C	ABCA1 | ACACA | CACNA1I | DHCR24 | DSC1 | FDFT1 | INSIG1 | LDLR | SCD | SQLE | SREBF2		PCSK9_free	0.327613	0.327613	0.985807	14825	2	0.0247646	0.0052051	5.70416	0.573863	0.0151697	0.00770005	1.31297	0.399566	0.0182673	0.00505124	3.51438	0	0.0147617	0.00679796	1.52633	0.446679	0.0217553	0.00431918	6.3252	0.0616787	0.0214185	0.00362849	8.44432	0	0.0170203	0.00405555	4.56714
rs36110496:21342588:C:CAT	2p24.1	2	21342588	CAT	C	rs36110496:21342588:C:CAT	1	TRUE	TDRD15 (4.2 kb, near_gene/Upstream gene/MODIFIER); APOB (76 kb)	TDRD15:protein_coding(KNOWN); APOB:protein_coding(KNOWN)	TDRD15: tudor domain containing 15 (4.2 kb)		1 PCSK9 levels	AC067959.1 | APOB			PCSK9_free	0.372963	0.372963	0.986751	9621	2	0.0273822	0.00743297	3.63965	0.368051	0.0142598	0.0145772	0.482943	0.654102	0.0326873	0.00703656	5.46904	0	0.00817631	0.0114358	0.32393	0	0.0246744	0.00663236	3.70127	0	0.03018	0.00511492	8.44208	0	0.0259559	0.00599474	4.82471
rs174553:61575158:A:G	11q12.2	11	61575158	G	A	rs174535:61551356:T:C	0.967726	FALSE	FADS2 (0 kb, intron/Intron/MODIFIER); FADS1 (0 kb, intron/Intron/MODIFIER | nc-RNA/Non coding transcript/MODIFIER | near_gene/Downstream gene/MODIFIER | near_gene/Upstream gene/MODIFIER); MIR1908 (7.5 kb); FEN1 (10 kb); TMEM258 (15 kb); MIR611 (15 kb); MYRF (19 kb)	FADS2:protein_coding(KNOWN); FADS1:protein_coding(KNOWN); MIR1908:miRNA(KNOWN); FEN1:protein_coding(KNOWN); TMEM258:protein_coding(KNOWN); MIR611:miRNA(KNOWN); MYRF:protein_coding(KNOWN)	FADS2: fatty acid desaturase 2 (0 kb)	4.576	1 Serum metabolite ratios in chronic kidney disease // 1 HDL cholesterol levels x short total sleep time interaction (2df test) // 1 HDL cholesterol levels x long total sleep time interaction (2df test) // 1 Red blood cell fatty acid levels // 1 Delta-6 desaturase activity // 1 Metabolite levels // 1 Trans fatty acid levels // 1 Phosphatidylcholine-O(36:5)_[M+H]1+/Phosphatidylcholine-P(36:4)_[M+H…	AHNAK | ASRGL1 | B3GAT3 | BEST1 | BSCL2 | C11orf10 | C11ORF10 | C11orf9 | CPSF7 | DAGLA | DDB1 | DKFZP434K028 | EEF1G | FADS1 | FADS2 | FADS3 | FEN1 | FTH1 | FTHL16 | GANAB | HNRNPUL2 | INCENP | INTS5 | MYRF | PGA4 | PGA5 | RAB3IL1 | RP11-467L20.9 | SNORA57 | SYT7 | TMEM132A | TMEM179B | TMEM258 | TUT1 | UQCC3 | VPS37C	ABCA1 | ACACA | CACNA1I | DHCR24 | DSC1 | FDFT1 | INSIG1 | LDLR | SCD | SQLE | SREBF2		PCSK9_free	0.325164	0.325164	0.991351	14825	2	0.0242038	0.00521385	5.45878	0.580192	0.0135064	0.00771484	1.09804	0.407664	0.0188061	0.00505236	3.68941	0.0779658	0.0151214	0.00678935	1.58814	0.490578	0.0208498	0.00432676	5.84054	0.242334	0.0214201	0.00363185	8.43152	0	0.0174929	0.0040543	4.79591
rs174554:61579463:A:G	11q12.2	11	61579463	G	A	rs174535:61551356:T:C	0.959783	FALSE	FADS1 (0 kb, intron/NMD transcript/MODIFIER | intron/Intron/MODIFIER | nc-RNA/Non coding transcript/MODIFIER | near_gene/Downstream gene/MODIFIER | near_gene/Upstream gene/MODIFIER); FADS2 (0 kb, intron/Intron/MODIFIER | near_gene/Upstream gene/MODIFIER); MIR1908 (3.2 kb, near_gene/Downstream gene/MODIFIER); FEN1 (15 kb); TMEM258 (19 kb); MIR611 (19 kb); MYRF (23 kb)	FADS1:protein_coding(KNOWN); FADS2:protein_coding(KNOWN); MIR1908:miRNA(KNOWN); FEN1:protein_coding(KNOWN); TMEM258:protein_coding(KNOWN); MIR611:miRNA(KNOWN); MYRF:protein_coding(KNOWN)	FADS1: fatty acid desaturase 1 (0 kb)	1.79	1 Serum metabolite levels // 1 Serum metabolite ratios in chronic kidney disease // 1 Cholesterol, total // 1 Triglycerides // 1 Total cholesterol levels // 1 Low density lipoprotein cholesterol levels // 1 Triglyceride levels // 1 High density lipoprotein cholesterol levels // 1 Phosphatidylcholine-O(36:5)_[M+H]1+/Phosphatidylcholine-P(36:4)_[M+H]1+ levels // 1 Phosphatidylcholine-O(38:5)_[M+H]1…	AHNAK | ASRGL1 | B3GAT3 | BEST1 | BSCL2 | C11orf10 | C11ORF10 | C11orf9 | CPSF7 | DAGLA | DDB1 | DKFZP434K028 | EEF1G | FADS1 | FADS2 | FADS3 | FEN1 | FTH1 | FTHL16 | GANAB | HNRNPUL2 | INCENP | INTS5 | MYRF | PGA4 | PGA5 | RAB3IL1 | RP11-467L20.9 | SNORA57 | SYT7 | TMEM132A | TMEM179B | TMEM258 | TUT1 | UQCC3 | VPS37C	ABCA1 | ACACA | CACNA1I | DHCR24 | DSC1 | FDFT1 | INSIG1 | LDLR | SCD | SQLE | SREBF2		PCSK9_free	0.32316	0.32316	0.991031	14825	2	0.0243763	0.00522246	5.51231	0.576785	0.0139563	0.00772398	1.15117	0.41174	0.018723	0.00506504	3.64527	0.0764366	0.0149667	0.00680115	1.5586	0.489653	0.0211072	0.00433327	5.95462	0.199329	0.0214632	0.00363946	8.43014	0	0.0173829	0.00406336	4.72409
rs174550:61571478:T:C	11q12.2	11	61571478	C	T	rs174535:61551356:T:C	0.967726	FALSE	FADS1 (0 kb, 5'utr/5 prime UTR/MODIFIER | intron/Intron/MODIFIER | nc-RNA/Non coding transcript/MODIFIER); FADS2 (0 kb, intron/Intron/MODIFIER); FEN1 (6.8 kb); MIR1908 (11 kb); TMEM258 (11 kb); MIR611 (11 kb); MYRF (15 kb)	FADS1:protein_coding(KNOWN); FADS2:protein_coding(KNOWN); FEN1:protein_coding(KNOWN); MIR1908:miRNA(KNOWN); TMEM258:protein_coding(KNOWN); MIR611:miRNA(KNOWN); MYRF:protein_coding(KNOWN)	FADS1: fatty acid desaturase 1 (0 kb)	3.568	1 Serum metabolite ratios in chronic kidney disease // 1 HDL cholesterol levels x short total sleep time interaction (2df test) // 1 HDL cholesterol levels x long total sleep time interaction (2df test) // 1 Red blood cell fatty acid levels // 1 Delta-6 desaturase activity // 1 Metabolite levels // 1 Trans fatty acid levels // 1 Phosphatidylcholine-O(36:5)_[M+H]1+/Phosphatidylcholine-P(36:4)_[M+H…	AHNAK | ASRGL1 | B3GAT3 | BEST1 | BSCL2 | C11orf10 | C11ORF10 | C11orf9 | CPSF7 | DAGLA | DDB1 | DKFZP434K028 | EEF1G | FADS1 | FADS2 | FADS3 | FEN1 | FTH1 | FTHL16 | GANAB | HNRNPUL2 | INCENP | INTS5 | MYRF | PGA4 | PGA5 | RAB3IL1 | RP11-467L20.9 | SNORA57 | SYT7 | TMEM132A | TMEM179B | TMEM258 | TUT1 | UQCC3 | VPS37C	ABCA1 | ACACA | CACNA1I | DHCR24 | DSC1 | FDFT1 | INSIG1 | LDLR | SCD | SQLE | SREBF2		PCSK9_free	0.325137	0.325137	0.995399	14825	2	0.0241333	0.00521341	5.43119	0.579848	0.0135001	0.00771467	1.09733	0.407804	0.018849	0.00505155	3.70509	0.0701108	0.0150719	0.00678704	1.58081	0.490846	0.0207997	0.00432648	5.81605	0.233221	0.0214078	0.0036314	8.42463	0	0.0175025	0.00405339	4.80249
rs79224150:55499519:A:C	1p32.3	1	55499519	C	A	rs79224150:55499519:A:C	1	TRUE	PCSK9 (5.7 kb); BSND (23 kb); USP24 (33 kb); TMEM61 (42 kb)	PCSK9:protein_coding(KNOWN); BSND:protein_coding(KNOWN); USP24:protein_coding(KNOWN); TMEM61:protein_coding(KNOWN)	PCSK9: proprotein convertase subtilisin/kexin type 9 (5.7 kb)	0.668		FAM151A | SSBP3 | TMEM59			PCSK9_males	0.0168513	0.0168513	0.870268	10923	2	-0.0374263	0.021224	1.10794	0	-0.0582839	0.0370684	0.9361	0	-0.0745202	0.0194585	3.89368	0	-0.139544	0.0287429	5.91858	0.302148	-0.0425758	0.018448	1.67763	0	-0.05758	0.0143564	4.2208	0.397444	-0.0949555	0.0161179	8.41854
rs174547:61570783:T:C	11q12.2	11	61570783	C	T	rs174535:61551356:T:C	0.967726	FALSE	FADS2 (0 kb, intron/Intron/MODIFIER); FADS1 (0 kb, intron/Intron/MODIFIER | nc-RNA/Non coding transcript/MODIFIER | near_gene/Downstream gene/MODIFIER); FEN1 (6.1 kb); TMEM258 (11 kb); MIR611 (11 kb); MIR1908 (12 kb); MYRF (15 kb)	FADS2:protein_coding(KNOWN); FADS1:protein_coding(KNOWN); FEN1:protein_coding(KNOWN); TMEM258:protein_coding(KNOWN); MIR611:miRNA(KNOWN); MIR1908:miRNA(KNOWN); MYRF:protein_coding(KNOWN)	FADS2: fatty acid desaturase 2 (0 kb)	3.573	1 Serum metabolite ratios in chronic kidney disease // 1 HDL cholesterol levels x short total sleep time interaction (2df test) // 1 HDL cholesterol levels x long total sleep time interaction (2df test) // 1 Red blood cell fatty acid levels // 1 Delta-6 desaturase activity // 1 Metabolite levels // 1 Trans fatty acid levels // 1 Phosphatidylcholine-O(36:5)_[M+H]1+/Phosphatidylcholine-P(36:4)_[M+H…	AHNAK | ASRGL1 | B3GAT3 | BEST1 | BSCL2 | C11orf10 | C11ORF10 | C11orf9 | CPSF7 | DAGLA | DDB1 | DKFZP434K028 | EEF1G | FADS1 | FADS2 | FADS3 | FEN1 | FTH1 | FTHL16 | GANAB | HNRNPUL2 | INCENP | INTS5 | MYRF | PGA4 | PGA5 | RAB3IL1 | RP11-467L20.9 | SNORA57 | SYT7 | TMEM132A | TMEM179B | TMEM258 | TUT1 | UQCC3 | VPS37C	ABCA1 | ACACA | CACNA1I | DHCR24 | DSC1 | FDFT1 | INSIG1 | LDLR | SCD | SQLE | SREBF2		PCSK9_free	0.325186	0.325186	0.995386	14825	2	0.0241218	0.00521328	5.4268	0.579668	0.0134672	0.00771452	1.09335	0.40667	0.0188323	0.0050514	3.69956	0.0705118	0.0151905	0.00678725	1.60029	0.484698	0.0207815	0.00432638	5.80717	0.236331	0.0213937	0.00363131	8.41478	0	0.0175341	0.00405336	4.81794
rs174545:61569306:C:G	11q12.2	11	61569306	G	C	rs174535:61551356:T:C	0.967726	FALSE	FADS1 (0 kb, 3'utr/3 prime UTR/MODIFIER | near_gene/Downstream gene/MODIFIER); FADS2 (0 kb, intron/Intron/MODIFIER); FEN1 (4.6 kb, near_gene/Downstream gene/MODIFIER); TMEM258 (9 kb); MIR611 (9.3 kb); MYRF (13 kb); MIR1908 (13 kb)	FADS1:protein_coding(KNOWN); FADS2:protein_coding(KNOWN); FEN1:protein_coding(KNOWN); TMEM258:protein_coding(KNOWN); MIR611:miRNA(KNOWN); MYRF:protein_coding(KNOWN); MIR1908:miRNA(KNOWN)	FADS1: fatty acid desaturase 1 (0 kb)	11.1	1 Serum metabolite ratios in chronic kidney disease // 1 HDL cholesterol levels x short total sleep time interaction (2df test) // 1 HDL cholesterol levels x long total sleep time interaction (2df test) // 1 Red blood cell fatty acid levels // 1 Delta-6 desaturase activity // 1 Metabolite levels // 1 Trans fatty acid levels // 1 Phosphatidylcholine-O(36:5)_[M+H]1+/Phosphatidylcholine-P(36:4)_[M+H…	AHNAK | ASRGL1 | B3GAT3 | BEST1 | BSCL2 | C11orf10 | C11ORF10 | C11orf9 | CPSF7 | DAGLA | DDB1 | DKFZP434K028 | EEF1G | FADS1 | FADS2 | FADS3 | FEN1 | FTH1 | FTHL16 | GANAB | HNRNPUL2 | INCENP | INTS5 | MYRF | PGA4 | PGA5 | RAB3IL1 | RP11-467L20.9 | SNORA57 | SYT7 | TMEM132A | TMEM179B | TMEM258 | TUT1 | UQCC3 | VPS37C	ABCA1 | ACACA | CACNA1I | DHCR24 | DSC1 | FDFT1 | INSIG1 | LDLR | SCD | SQLE | SREBF2		PCSK9_free	0.325193	0.325193	0.991441	14825	2	0.0240933	0.00521319	5.41554	0.579454	0.0134162	0.00771436	1.08722	0.404928	0.0188096	0.00505083	3.69254	0.0718316	0.0151797	0.00678709	1.59859	0.485031	0.020746	0.0043263	5.78953	0.239576	0.0213679	0.00363106	8.39718	0	0.0175158	0.00405303	4.80973
rs174562:61585144:A:G	11q12.2	11	61585144	G	A	rs174535:61551356:T:C	0.959831	FALSE	FADS2 (0 kb, intron/Intron/MODIFIER); FADS1 (0 kb, intron/Intron/MODIFIER | near_gene/Upstream gene/MODIFIER); MIR1908 (2.4 kb, near_gene/Upstream gene/MODIFIER); FEN1 (20 kb); TMEM258 (25 kb); MIR611 (25 kb); MYRF (29 kb)	FADS2:protein_coding(KNOWN); FADS1:protein_coding(KNOWN); MIR1908:miRNA(KNOWN); FEN1:protein_coding(KNOWN); TMEM258:protein_coding(KNOWN); MIR611:miRNA(KNOWN); MYRF:protein_coding(KNOWN)	FADS2: fatty acid desaturase 2 (0 kb)	4.032	1 Serum metabolite levels // 1 Serum metabolite ratios in chronic kidney disease // 1 Phosphatidylcholine-O(36:5)_[M+H]1+/Phosphatidylcholine-P(36:4)_[M+H]1+ levels // 1 Phosphatidylcholine-O(38:5)_[M+H]1+/Phosphatidylcholine-P(38:4)_[M+H]1+ levels // 1 Phosphatidylcholine-O(38:4)_[M+H]1+/Phosphatidylcholine-P(38:3)_[M+H]1+ levels // 1 Phosphatidylcholine(32:0)_[M+H]1+/Phosphatidylethanolamine(35…	AHNAK | ASRGL1 | B3GAT3 | BEST1 | BSCL2 | C11orf10 | C11ORF10 | C11orf9 | CPSF7 | DAGLA | DDB1 | DKFZP434K028 | EEF1G | FADS1 | FADS2 | FADS3 | FEN1 | FTH1 | FTHL16 | GANAB | HNRNPUL2 | INCENP | INTS5 | MYRF | PGA4 | PGA5 | PPP1R32 | RAB3IL1 | RP11-467L20.9 | SNORA57 | SYT7 | TMEM132A | TMEM179B | TMEM258 | TUT1 | UQCC3 | VPS37C	ABCA1 | ACACA | CACNA1I | DHCR24 | DSC1 | FDFT1 | INSIG1 | LDLR | SCD | SQLE | SREBF2		PCSK9_free	0.323861	0.323861	0.986821	14825	2	0.0242479	0.0052295	5.44736	0.565833	0.0135272	0.00772645	1.09806	0.401617	0.018787	0.0050713	3.65886	0.120105	0.0153606	0.00680142	1.62338	0.512204	0.0208797	0.00433772	5.82906	0.242642	0.0214336	0.00364416	8.38895	0	0.0175627	0.00406665	4.80397
rs11126598:21240364:A:G	2p24.1	2	21240364	G	A	rs1367117:21263900:G:A	0.139375	FALSE	APOB (0 kb, intron/Intron/MODIFIER); TDRD15 (110 kb); C2orf43 (220 kb)	APOB:protein_coding(KNOWN); TDRD15:protein_coding(KNOWN); C2orf43:protein_coding(KNOWN)	APOB: apolipoprotein B (0 kb)	1.027	1 Platelet count // 0.984 Plateletcrit // 0.683 Red cell distribution width // 0.683 HDL cholesterol levels // 0.683 Triglyceride levels // 0.683 Serum metabolite levels (CMS) // 0.683 Serum metabolite levels // 0.683 Triglycerides // 0.683 HDL cholesterol // 0.683 Total cholesterol levels // 0.683 High density lipoprotein cholesterol levels // 0.683 Low density lipoprotein cholesterol levels // …	AC010872.1 | AC067959.1 | APOB | C2orf43 | GDF7 | HS1BP3 | LDAH | RHOB | TDRD15			PCSK9_free	0.292416	0.707584	1.00111	14825	2	-0.0204027	0.00534262	3.8713	0	-0.0107856	0.0081653	0.73058	0	-0.0235889	0.00524563	5.17665	0.580082	-0.0136378	0.00663347	1.40261	0	-0.0175197	0.00447782	4.03953	0	-0.022025	0.00374673	8.38418	0	-0.0197603	0.00411563	5.80125
rs99780:61596633:C:T	11q12.2	11	61596633	T	C	rs174535:61551356:T:C	0.939088	FALSE	FADS2 (0 kb, intron/Intron/MODIFIER | near_gene/Downstream gene/MODIFIER); FADS1 (0 kb, intron/Intron/MODIFIER); MIR1908 (14 kb); FEN1 (32 kb); TMEM258 (36 kb); MIR611 (37 kb); MYRF (41 kb); FADS3 (44 kb)	FADS2:protein_coding(KNOWN); FADS1:protein_coding(KNOWN); MIR1908:miRNA(KNOWN); FEN1:protein_coding(KNOWN); TMEM258:protein_coding(KNOWN); MIR611:miRNA(KNOWN); MYRF:protein_coding(KNOWN); FADS3:protein_coding(KNOWN)	FADS2: fatty acid desaturase 2 (0 kb)	8.557	1 Fasting phospholipid levels in large HDL // 1 Fasting docosahexaenoic acid (22:6) // 1 Fasting omega-3 fatty acids // 1 Serum metabolite ratios in chronic kidney disease // 1 Triglyceride levels // 1 Phosphatidylcholine-O(36:5)_[M+H]1+/Phosphatidylcholine-P(36:4)_[M+H]1+ levels // 1 Phosphatidylcholine-O(38:4)_[M+H]1+/Phosphatidylcholine-P(38:3)_[M+H]1+ levels // 1 Phosphatidylcholine-O(40:6)_[…	AHNAK | ASRGL1 | B3GAT3 | BEST1 | BSCL2 | C11orf10 | C11ORF10 | C11orf9 | CPSF7 | DAGLA | DDB1 | DKFZP434K028 | EEF1G | FADS1 | FADS2 | FADS3 | FEN1 | FTH1 | FTHL16 | GANAB | HNRNPUL2 | INCENP | INTS5 | MYRF | PGA4 | PGA5 | RAB3IL1 | RP11-467L20.9 | SNORA57 | SYT7 | TMEM132A | TMEM179B | TMEM258 | TUT1 | UQCC3 | VPS37C	ABCA1 | ACACA | CACNA1I | DHCR24 | DSC1 | FDFT1 | INSIG1 | LDLR | SCD | SQLE | SREBF2		PCSK9_free	0.328088	0.328088	0.986729	14825	2	0.0243541	0.00519945	5.54685	0.527535	0.0147158	0.00769683	1.25426	0.376914	0.018458	0.00505104	3.57805	0	0.0144227	0.00680585	1.46937	0.452916	0.021334	0.00431539	6.1156	0.0712764	0.0213207	0.0036265	8.38219	0	0.0170248	0.00405712	4.56611
rs34326968:21348147:TG:T	2p24.1	2	21348147	T	TG	rs1367117:21263900:G:A	0.191656	FALSE	TDRD15 (0 kb, intron/Intron/MODIFIER); APOB (81 kb)	TDRD15:protein_coding(KNOWN); APOB:protein_coding(KNOWN)	TDRD15: tudor domain containing 15 (0 kb)	5.279	0.987 Educational attainment // 0.939 LDL cholesterol // 0.939 Cholesterol, total // 0.637 Response to lamotrigine in genetic generalized epilepsy // 0.597 Height // 0.58 Serum alkaline phosphatase levels // 0.471 Total cholesterol levels // 0.471 Proprotein convertase subtilisin/kexin type 9 levels // 0.449 Free cholesterol to total lipids ratio in IDL // 0.449 Cholesterol to total lipids in med…	AC010872.1 | AC067959.1 | APOB | C2orf43 | HS1BP3 | LDAH | RHOB | TDRD15 | XM_371480			PCSK9_free	0.373286	0.373286	0.99144	9621	2	0.0273702	0.00742555	3.64294	0.350818	0.0131122	0.0145682	0.432845	0.668772	0.0324237	0.00703498	5.39281	0	0.00819162	0.0114652	0.323524	0	0.0244298	0.00662626	3.64393	0	0.0300333	0.0051119	8.37579	0	0.0257958	0.00599799	4.76766
rs148187585:21322856:G:GT	2p24.1	2	21322856	GT	G	rs1367117:21263900:G:A	0.191656	FALSE	TDRD15 (24 kb); APOB (56 kb)	TDRD15:protein_coding(KNOWN); APOB:protein_coding(KNOWN)	TDRD15: tudor domain containing 15 (24 kb)	0.358	0.987 Educational attainment // 0.939 LDL cholesterol // 0.939 Cholesterol, total // 0.637 Response to lamotrigine in genetic generalized epilepsy // 0.597 Height // 0.58 Serum alkaline phosphatase levels // 0.471 Total cholesterol levels // 0.471 Proprotein convertase subtilisin/kexin type 9 levels // 0.449 Free cholesterol to total lipids ratio in IDL // 0.449 Cholesterol to total lipids in med…	AC010872.1 | AC067959.1 | APOB | C2orf43 | HS1BP3 | LDAH | RHOB | TDRD15 | XM_371480			PCSK9_free	0.372631	0.372631	0.986225	9621	2	0.0269748	0.00743981	3.54123	0.287667	0.0133187	0.0145447	0.442711	0.669443	0.0328598	0.00705298	5.49768	0	0.00793463	0.0114695	0.310989	0	0.0241427	0.00663413	3.5631	0	0.0300743	0.00512344	8.36229	0	0.0260207	0.00600974	4.82465
rs113549125:21239918:G:T	2p24.1	2	21239918	T	G	rs1367117:21263900:G:A	0.494946	FALSE	APOB (0 kb, intron/Intron/MODIFIER); TDRD15 (110 kb); C2orf43 (220 kb)	APOB:protein_coding(KNOWN); TDRD15:protein_coding(KNOWN); C2orf43:protein_coding(KNOWN)	APOB: apolipoprotein B (0 kb)		0.987 Hernia (any subtypes) // 0.933 Cardiovascular disease risk factors // 0.933 Non-HDL cholesterol levels // 0.885 Barrett's esophagus or Esophageal adenocarcinoma // 0.885 Gastroesophageal reflux disease // 0.693 Cholesterol, total // 0.693 Total cholesterol levels // 0.693 Low density lipoprotein cholesterol levels // 0.693 Triglyceride levels // 0.693 High density lipoprotein cholesterol le…	APOB | C2orf43 | GDF7 | LAPTM4A | LDAH | SDC1 | TDRD15			PCSK9_free	0.37008	0.37008	0.896586	14825	2	-0.0254608	0.00560295	5.25728	0	-0.00282746	0.00791442	0.141925	0.351888	-0.020061	0.00529015	3.83543	0	-0.0092195	0.00669803	0.7703	0	-0.0179045	0.00458032	4.03333	0.816442	-0.022606	0.00385023	8.36206	0	-0.0158961	0.00415253	3.88798
rs102275:61557803:T:C	11q12.2	11	61557803	C	T	rs174535:61551356:T:C	0.936257	FALSE	TMEM258 (0 kb, nc-exon/Non coding transcript exon/MODIFIER | intron/NMD transcript/MODIFIER | intron/Intron/MODIFIER | nc-RNA/Non coding transcript/MODIFIER); MYRF (1.8 kb, near_gene/Downstream gene/MODIFIER); MIR611 (2.2 kb, near_gene/Downstream gene/MODIFIER); FEN1 (2.3 kb, near_gene/Upstream gene/MODIFIER); FADS2 (2.6 kb, near_gene/Upstream gene/MODIFIER); FADS1 (9.3 kb); MIR1908 (25 kb); DAGL…	TMEM258:protein_coding(KNOWN); MYRF:protein_coding(KNOWN); MIR611:miRNA(KNOWN); FEN1:protein_coding(KNOWN); FADS2:protein_coding(KNOWN); FADS1:protein_coding(KNOWN); MIR1908:miRNA(KNOWN); DAGLA:protein_coding(KNOWN)	TMEM258: transmembrane protein 258 (0 kb)	6.585	1 High light scatter reticulocyte count // 1 Fasting phospholipid levels in very large HDL // 1 Fasting total cholesterol in large HDL // 1 Fasting cholesterol esters in large HDL // 1 Fasting free cholesterol in large HDL // 1 Fasting total lipids in large HDL // 1 Fasting large HDL particle concentration // 1 Postprandial phospholipid levels in very large HDL // 1 Fasting total cholesterol in v…	AHNAK | ASRGL1 | B3GAT3 | BEST1 | C11orf10 | C11ORF10 | C11orf9 | CPSF7 | DAGLA | DDB1 | DKFZP434K028 | EEF1G | FADS1 | FADS2 | FADS3 | FEN1 | FTH1 | FTHL16 | GANAB | HNRNPUL2 | INCENP | INTS5 | MYRF | PGA4 | PGA5 | RAB3IL1 | RP11-467L20.9 | SNORA57 | SYT7 | TMEM132A | TMEM179B | TMEM258 | TUT1 | UQCC3 | VPS37C	ABCA1 | ACACA | CACNA1I | DHCR24 | DSC1 | FDFT1 | INSIG1 | LDLR | SCD | SQLE | SREBF2		PCSK9_free	0.332125	0.332125	0.990926	14825	2	0.0250049	0.00518658	5.84076	0.556928	0.013072	0.0077218	1.04465	0.379459	0.0176665	0.00503558	3.33354	0	0.0124584	0.00675765	1.1874	0.469476	0.021295	0.0043124	6.10319	0.392343	0.0212273	0.00361643	8.35681	0.0296077	0.0158071	0.00403889	4.04107
rs174546:61569830:C:T	11q12.2	11	61569830	T	C	rs174535:61551356:T:C	0.967726	FALSE	FADS1 (0 kb, 3'utr/3 prime UTR/MODIFIER | near_gene/Downstream gene/MODIFIER); FADS2 (0 kb, intron/Intron/MODIFIER); FEN1 (5.1 kb); TMEM258 (9.6 kb); MIR611 (9.8 kb); MIR1908 (13 kb); MYRF (14 kb)	FADS1:protein_coding(KNOWN); FADS2:protein_coding(KNOWN); FEN1:protein_coding(KNOWN); TMEM258:protein_coding(KNOWN); MIR611:miRNA(KNOWN); MIR1908:miRNA(KNOWN); MYRF:protein_coding(KNOWN)	FADS1: fatty acid desaturase 1 (0 kb)	12.06	1 Serum metabolite ratios in chronic kidney disease // 1 HDL cholesterol levels x short total sleep time interaction (2df test) // 1 HDL cholesterol levels x long total sleep time interaction (2df test) // 1 Red blood cell fatty acid levels // 1 Delta-6 desaturase activity // 1 Metabolite levels // 1 Trans fatty acid levels // 1 Phosphatidylcholine-O(36:5)_[M+H]1+/Phosphatidylcholine-P(36:4)_[M+H…	AHNAK | ASRGL1 | B3GAT3 | BEST1 | BSCL2 | C11orf10 | C11ORF10 | C11orf9 | CPSF7 | DAGLA | DDB1 | DKFZP434K028 | EEF1G | FADS1 | FADS2 | FADS3 | FEN1 | FTH1 | FTHL16 | GANAB | HNRNPUL2 | INCENP | INTS5 | MYRF | PGA4 | PGA5 | RAB3IL1 | RP11-467L20.9 | SNORA57 | SYT7 | TMEM132A | TMEM179B | TMEM258 | TUT1 | UQCC3 | VPS37C	ABCA1 | ACACA | CACNA1I | DHCR24 | DSC1 | FDFT1 | INSIG1 | LDLR | SCD | SQLE | SREBF2		PCSK9_free	0.325295	0.325295	0.996237	14825	2	0.0240049	0.00521219	5.38192	0.579751	0.0133488	0.00771306	1.07935	0.403302	0.0187691	0.0050479	3.68251	0.0793365	0.0152089	0.00678544	1.60403	0.483624	0.0206643	0.0043255	5.75059	0.236844	0.0213032	0.00362964	8.35651	0	0.0175007	0.00405117	4.80631
rs34641795:21332678:A:AT	2p24.1	2	21332678	AT	A	rs1367117:21263900:G:A	0.190385	FALSE	TDRD15 (14 kb); APOB (66 kb)	TDRD15:protein_coding(KNOWN); APOB:protein_coding(KNOWN)	TDRD15: tudor domain containing 15 (14 kb)	0.503	0.983 Educational attainment // 0.943 LDL cholesterol // 0.943 Cholesterol, total // 0.646 Response to lamotrigine in genetic generalized epilepsy // 0.592 Height // 0.575 Serum alkaline phosphatase levels // 0.467 Total cholesterol levels // 0.467 Proprotein convertase subtilisin/kexin type 9 levels // 0.45 Free cholesterol to total lipids ratio in IDL // 0.45 Cholesterol to total lipids in medi…	AC010872.1 | AC067959.1 | APOB | C2orf43 | HS1BP3 | LDAH | RHOB | TDRD15 | XM_371480			PCSK9_free	0.373511	0.373511	0.990913	9621	2	0.0272537	0.00741635	3.62429	0.316656	0.013192	0.0145596	0.436626	0.667047	0.0324084	0.007031	5.39377	0	0.00757338	0.0114494	0.294123	0	0.0243568	0.00661893	3.63207	0	0.0299684	0.00510738	8.35614	0	0.0256075	0.00599326	4.71288
rs174568:61593816:C:T	11q12.2	11	61593816	T	C	rs174535:61551356:T:C	0.963745	FALSE	FADS2 (0 kb, 3'utr/3 prime UTR/MODIFIER | exon/Synonymous/LOW | intron/Intron/MODIFIER | near_gene/Upstream gene/MODIFIER); FADS1 (0 kb, intron/Intron/MODIFIER); MIR1908 (11 kb); FEN1 (29 kb); TMEM258 (34 kb); MIR611 (34 kb); MYRF (38 kb); FADS3 (47 kb)	FADS2:protein_coding(KNOWN); FADS1:protein_coding(KNOWN); MIR1908:miRNA(KNOWN); FEN1:protein_coding(KNOWN); TMEM258:protein_coding(KNOWN); MIR611:miRNA(KNOWN); MYRF:protein_coding(KNOWN); FADS3:protein_coding(KNOWN)	FADS2: fatty acid desaturase 2 (0 kb)	0.473	1 Serum metabolite levels // 1 Fasting linoleic acid (18:2) // 1 LDL cholesterol x physical activity interaction (2df test) // 1 Postprandial linoleic acid (18:2) // 1 Serum metabolite concentrations in chronic kidney disease // 1 Serum metabolite ratios in chronic kidney disease // 1 Phosphatidylcholine-O(36:5)_[M+H]1+/Phosphatidylcholine-P(36:4)_[M+H]1+ levels // 1 Phosphatidylcholine-O(38:5)_[…	AHNAK | ASRGL1 | B3GAT3 | BEST1 | BSCL2 | C11orf10 | C11ORF10 | C11orf9 | CPSF7 | DAGLA | DDB1 | DKFZP434K028 | EEF1G | FADS1 | FADS2 | FADS3 | FEN1 | FTH1 | FTHL16 | GANAB | HNRNPUL2 | INCENP | INTS5 | MYRF | PGA4 | PGA5 | PPP1R32 | RAB3IL1 | RP11-467L20.9 | SNORA57 | SYT7 | TMEM132A | TMEM179B | TMEM258 | TUT1 | UQCC3 | VPS37C	ABCA1 | ACACA | CACNA1I | DHCR24 | DSC1 | FDFT1 | INSIG1 | LDLR | SCD | SQLE | SREBF2		PCSK9_free	0.321142	0.321142	0.990221	14825	2	0.0241948	0.00523221	5.42161	0.579266	0.0150276	0.00772615	1.2872	0.380512	0.0186726	0.0050709	3.62285	0	0.0151152	0.00683044	1.57228	0.490372	0.0213125	0.00433921	6.04431	0	0.0213473	0.00364492	8.32366	0	0.0174086	0.00407262	4.71745
rs56212928:21272763:AG:A	2p24.1	2	21272763	A	AG	rs1367117:21263900:G:A	0.773985	FALSE	APOB (5.8 kb); TDRD15 (74 kb); C2orf43 (250 kb)	APOB:protein_coding(KNOWN); TDRD15:protein_coding(KNOWN); C2orf43:protein_coding(KNOWN)	APOB: apolipoprotein B (5.8 kb)	0.736	0.991 Low density lipoprotein cholesterol levels // 0.991 Total cholesterol levels // 0.964 Triglycerides // 0.964 Phospholipids to total lipids ratio in large HDL // 0.908 Forns index in high alcohol intake // 0.908 Free cholesterol to total lipids ratio in very small VLDL // 0.858 Serum metabolite levels // 0.82 Postprandial omega-6 fatty acids // 0.82 LDL cholesterol levels // 0.778 Fasting to…	AC010872.1 | AC067959.1 | APOB | C2orf43 | GDF7 | LDAH | RHOB | TDRD15			PCSK9_free	0.33382	0.33382	0.986149	9621	2	-0.0294968	0.00784876	3.76833	0	-0.0122056	0.0152574	0.372296	0.609961	-0.0331644	0.00736044	5.18298	0	-0.0185493	0.0121646	0.895704	0	-0.0258785	0.00699053	3.66978	0.0153663	-0.0314482	0.0053741	8.31418	0	-0.0292476	0.0062993	5.46341
rs58489806:19456917:C:T	19p13.11	19	19456917	T	C	rs8107974:19388500:A:T	0.731482	FALSE	MAU2 (0 kb, intron/Intron/MODIFIER | nc-RNA/Non coding transcript/MODIFIER | near_gene/Downstream gene/MODIFIER | near_gene/Upstream gene/MODIFIER); SUGP1 (25 kb); GATAD2A (40 kb); TM6SF2 (73 kb)	MAU2:protein_coding(KNOWN); SUGP1:protein_coding(KNOWN); GATAD2A:protein_coding(KNOWN); TM6SF2:protein_coding(KNOWN)	MAU2: MAU2 sister chromatid cohesion factor (0 kb)	2.392	1 Liver volume // 1 Free cholesterol to total lipids ratio in IDL // 1 Ratio of linoleic acid to total fatty acids // 1 Ratio of omega-6 fatty acids to total fatty acids // 1 Hepatocellular carcinoma in alcohol related cirrhosis // 1 Nonalcoholic fatty liver disease (imputed) // 1 Sex hormone-binding globulin levels adjusted for BMI // 1 Sex hormone-binding globulin levels // 0.822 Phosphatidylch…	AC002306.1 | ATP13A1 | BNIP3P9 | BORCS8 | C19orf60 | CERS1 | CILP2 | CTC-559E9.5 | FKBP8 | GATAD2A | GMIP | HAPLN4 | KIAA0892 | KIAA1683 | KLHL26 | LPAR2 | LRRC25 | MAU2 | MEF2B | MEF2BNB | MEF2BNB-MEF2B | NCAN | NDUFA13 | NR2C2AP | PBX4 | RFXANK | SLC25A42 | SUGP1 | SUGP2 | TM6SF2 | TMEM161A | TMEM59L | TSSK6 | YJEFN3 | ZNF101 | ZNF506 | ZNF682 | ZNF93	MED7 | PHF19 | RUNDC3A | SPINT1 | TRIM41 | ZNF85		PCSK9_free	0.102147	0.102147	0.962947	14825	2	-0.0353146	0.00836407	4.6121	0.42677	-0.00697576	0.0131374	0.223896	0	-0.0320625	0.00788352	4.30948	0.42726	-0.0047624	0.0109016	0.179492	0	-0.0271409	0.00706677	3.91132	0.69798	-0.0335924	0.00574237	8.30736	0	-0.0226882	0.00638992	3.41399
rs77721203:21379814:CTTTA:C	2p24.1	2	21379814	C	CTTTA	rs1367117:21263900:G:A	0.188956	FALSE	TDRD15 (14 kb); APOB (110 kb)	TDRD15:protein_coding(KNOWN); APOB:protein_coding(KNOWN)	TDRD15: tudor domain containing 15 (14 kb)	5.932	0.983 Educational attainment // 0.935 LDL cholesterol // 0.935 Cholesterol, total // 0.636 Response to lamotrigine in genetic generalized epilepsy // 0.595 Height // 0.578 Serum alkaline phosphatase levels // 0.471 Total cholesterol levels // 0.471 Proprotein convertase subtilisin/kexin type 9 levels // 0.449 Free cholesterol to total lipids ratio in IDL // 0.449 Cholesterol to total lipids in me…	AC010872.1 | AC067959.1 | APOB | C2orf43 | HS1BP3 | LDAH | RHOB | TDRD15 | XM_371480			PCSK9_free	0.37277	0.37277	0.989261	9621	2	0.0268853	0.00744924	3.51334	0.358937	0.0145268	0.0145703	0.495317	0.684407	0.0327005	0.00705219	5.45193	0	0.0062535	0.0115193	0.231299	0	0.0243243	0.00664322	3.6009	0	0.029952	0.0051262	8.29165	0	0.0254905	0.00601638	4.6432
rs102274:61557826:T:C	11q12.2	11	61557826	C	T	rs174535:61551356:T:C	0.967538	FALSE	TMEM258 (0 kb, nc-exon/Non coding transcript exon/MODIFIER | intron/NMD transcript/MODIFIER | intron/Intron/MODIFIER | nc-RNA/Non coding transcript/MODIFIER); MYRF (1.8 kb, near_gene/Downstream gene/MODIFIER); MIR611 (2.1 kb, near_gene/Downstream gene/MODIFIER); FEN1 (2.3 kb, near_gene/Upstream gene/MODIFIER); FADS2 (2.6 kb, near_gene/Upstream gene/MODIFIER); FADS1 (9.3 kb); MIR1908 (25 kb); DAGL…	TMEM258:protein_coding(KNOWN); MYRF:protein_coding(KNOWN); MIR611:miRNA(KNOWN); FEN1:protein_coding(KNOWN); FADS2:protein_coding(KNOWN); FADS1:protein_coding(KNOWN); MIR1908:miRNA(KNOWN); DAGLA:protein_coding(KNOWN)	TMEM258: transmembrane protein 258 (0 kb)	3.478	1 Serum metabolite levels // 1 Cholesteryl ester levels // 1 Serum metabolite concentrations in chronic kidney disease // 1 LDL cholesterol levels x short total sleep time interaction (2df test) // 1 Phosphatidylcholine_42:4_[M+OAc]1- levels // 1 Phosphatidylcholine_40:6_[M+H]1+/Phosphatidylethanolamine_43:6_[M+H]1+ levels // 1 Phosphatidylcholine_40:6_[M+OAc]1-/Phosphatidylserine_44:5_[M-H]1- le…	AHNAK | ASRGL1 | B3GAT3 | BEST1 | BSCL2 | C11orf10 | C11ORF10 | C11orf9 | CPSF7 | DAGLA | DDB1 | DKFZP434K028 | EEF1G | FADS1 | FADS2 | FADS3 | FEN1 | FTH1 | FTHL16 | GANAB | HNRNPUL2 | INCENP | INTS5 | MYRF | PGA4 | PGA5 | RAB3IL1 | RP11-467L20.9 | SNORA57 | SYT7 | TMEM132A | TMEM179B | TMEM258 | TUT1 | UQCC3 | VPS37C	ABCA1 | ACACA | CACNA1I | DHCR24 | DSC1 | FDFT1 | INSIG1 | LDLR | SCD | SQLE | SREBF2		PCSK9_free	0.326069	0.326069	0.990348	14825	2	0.0238523	0.00520817	5.3282	0.576432	0.0129518	0.00773416	1.02785	0.393249	0.0187218	0.0050519	3.66126	0.0665989	0.0140198	0.00677643	1.41612	0.525931	0.0204515	0.00432691	5.6416	0.268291	0.0212089	0.00362977	8.28814	0	0.0170421	0.00405131	4.58579
rs34059915:21331489:CT:C	2p24.1	2	21331489	C	CT	rs1367117:21263900:G:A	0.190385	FALSE	TDRD15 (15 kb); APOB (65 kb)	TDRD15:protein_coding(KNOWN); APOB:protein_coding(KNOWN)	TDRD15: tudor domain containing 15 (15 kb)	9.69	0.983 Educational attainment // 0.943 LDL cholesterol // 0.943 Cholesterol, total // 0.646 Response to lamotrigine in genetic generalized epilepsy // 0.592 Height // 0.575 Serum alkaline phosphatase levels // 0.467 Total cholesterol levels // 0.467 Proprotein convertase subtilisin/kexin type 9 levels // 0.45 Free cholesterol to total lipids ratio in IDL // 0.45 Cholesterol to total lipids in medi…	AC010872.1 | AC067959.1 | APOB | C2orf43 | HS1BP3 | LDAH | RHOB | TDRD15 | XM_371480			PCSK9_free	0.373522	0.373522	0.990533	9621	2	0.0270223	0.00741764	3.57041	0.312409	0.0132353	0.0145563	0.438627	0.666485	0.0321755	0.00702944	5.32702	0	0.00763367	0.0114493	0.297022	0	0.0241802	0.00661954	3.58621	0	0.0297373	0.00510721	8.23857	0	0.025457	0.00599228	4.66545
rs150119739:55520938:G:A	1p32.3	1	55520938	A	G	rs150119739:55520938:G:A	1	TRUE	PCSK9 (0 kb, intron/Intron/MODIFIER | nc-RNA/Non coding transcript/MODIFIER | near_gene/Downstream gene/MODIFIER); USP24 (11 kb); BSND (44 kb); TMEM61 (63 kb)	PCSK9:protein_coding(KNOWN); USP24:protein_coding(KNOWN); BSND:protein_coding(KNOWN); TMEM61:protein_coding(KNOWN)	PCSK9: proprotein convertase subtilisin/kexin type 9 (0 kb)	3.993					PCSK9_males	0.0533408	0.0533408	0.833949	11080	2	0.0327544	0.0127619	1.98758	0	0.0237459	0.0166569	0.813815	0	0.0505238	0.0116056	4.87209	0	0.0543105	0.0140773	3.9371	0.533957	0.0294223	0.0101466	2.42774	0	0.0424804	0.00859423	6.11634	0.0576261	0.0520561	0.00895701	8.20912
rs57425685:21289490:CTTG:C	2p24.1	2	21289490	C	CTTG	rs1367117:21263900:G:A	0.317809	FALSE	APOB (23 kb); TDRD15 (57 kb)	APOB:protein_coding(KNOWN); TDRD15:protein_coding(KNOWN)	APOB: apolipoprotein B (23 kb)	3.55	0.988 Serum alkaline phosphatase levels // 0.98 Height // 0.782 Total cholesterol levels // 0.782 Proprotein convertase subtilisin/kexin type 9 levels // 0.746 Free cholesterol to total lipids ratio in IDL // 0.746 Cholesterol to total lipids in medium LDL percentage (UKB data field 23620) // 0.732 Cholesterol to total lipids ratio in medium LDL // 0.719 Coronary artery disease // 0.58 Educationa…	AC010872.1 | AC067959.1 | APOB | C2orf43 | HS1BP3 | LDAH | RHOB | TDRD15 | XM_371480			PCSK9_free	0.495684	0.496188	0.981856	9621	2	0.0249382	0.00725885	3.22813	0	0.00760448	0.014097	0.229075	0.114997	0.0324576	0.00683137	5.69246	0	0.0130271	0.0113556	0.601548	0	0.0213055	0.00646382	3.00873	0.163223	0.0289258	0.00497955	8.20378	0	0.0272942	0.00585553	5.50158
rs11680233:21240031:A:C	2p24.1	2	21240031	C	A	rs1367117:21263900:G:A	0.144662	FALSE	APOB (0 kb, intron/Intron/MODIFIER); TDRD15 (110 kb); C2orf43 (220 kb)	APOB:protein_coding(KNOWN); TDRD15:protein_coding(KNOWN); C2orf43:protein_coding(KNOWN)	APOB: apolipoprotein B (0 kb)	4.307	1 Platelet count // 1 Plateletcrit // 0.696 Red cell distribution width // 0.696 HDL cholesterol levels // 0.696 Triglyceride levels // 0.696 Serum metabolite levels (CMS) // 0.696 Serum metabolite levels // 0.696 Triglycerides // 0.696 HDL cholesterol // 0.696 Total cholesterol levels // 0.696 High density lipoprotein cholesterol levels // 0.696 Low density lipoprotein cholesterol levels // 0.69…	AC010872.1 | AC067959.1 | APOB | C2orf43 | GDF7 | HS1BP3 | LDAH | RHOB | TDRD15			PCSK9_free	0.290659	0.709341	0.995067	14825	2	-0.0198504	0.0053666	3.66311	0	-0.0116135	0.00818975	0.807742	0	-0.0236391	0.00526315	5.1655	0.613195	-0.0142008	0.00667198	1.47961	0	-0.017376	0.00449591	3.95416	0	-0.0217816	0.00376135	8.15636	0	-0.0200187	0.00413328	5.89286
rs11693545:21292377:C:A	2p24.1	2	21292377	A	C	rs1367117:21263900:G:A	0.737424	FALSE	APOB (25 kb); TDRD15 (54 kb)	APOB:protein_coding(KNOWN); TDRD15:protein_coding(KNOWN)	APOB: apolipoprotein B (25 kb)	0.153	0.995 Total cholesterol levels // 0.995 Low density lipoprotein cholesterol levels // 0.995 Triglycerides // 0.995 Phospholipids to total lipids ratio in large HDL // 0.939 Forns index in high alcohol intake // 0.939 Free cholesterol to total lipids ratio in very small VLDL // 0.888 Serum metabolite levels // 0.858 Postprandial omega-6 fatty acids // 0.858 LDL cholesterol levels // 0.751 C-reacti…	AC010872.1 | AC067959.1 | APOB | C2orf43 | GDF7 | LDAH | RHOB | TDRD15			PCSK9_free	0.332637	0.332637	0.990689	9621	2	-0.0291762	0.00783404	3.70967	0	-0.0116588	0.0152502	0.351475	0.571395	-0.0326148	0.00734631	5.04839	0	-0.019492	0.0121092	0.969315	0	-0.0255187	0.00697947	3.59199	0.0420992	-0.0310059	0.0053639	8.12886	0	-0.0290843	0.00628275	5.43461
rs174564:61588305:A:G	11q12.2	11	61588305	G	A	rs174535:61551356:T:C	0.934861	FALSE	FADS2 (0 kb, intron/Intron/MODIFIER); FADS1 (0 kb, intron/Intron/MODIFIER | near_gene/Upstream gene/MODIFIER); MIR1908 (5.6 kb); FEN1 (24 kb); TMEM258 (28 kb); MIR611 (28 kb); MYRF (32 kb)	FADS2:protein_coding(KNOWN); FADS1:protein_coding(KNOWN); MIR1908:miRNA(KNOWN); FEN1:protein_coding(KNOWN); TMEM258:protein_coding(KNOWN); MIR611:miRNA(KNOWN); MYRF:protein_coding(KNOWN)	FADS2: fatty acid desaturase 2 (0 kb)	0.621	1 Mean corpuscular volume // 1 Phosphatidylcholine levels // 1 Serum metabolite ratios in chronic kidney disease // 1 Apolipoprotein B levels // 1 Pulse pressure // 1 LDL cholesterol levels // 1 Low density lipoprotein cholesterol levels // 1 Triacylglyceride levels // 1 Red blood cell count // 1 Serum metabolite concentrations in chronic kidney disease // 1 Phosphatidylcholine-O(36:5)_[M+H]1+/Ph…	AHNAK | ASRGL1 | B3GAT3 | BEST1 | BSCL2 | C11orf10 | C11ORF10 | C11orf9 | CPSF7 | DAGLA | DDB1 | DKFZP434K028 | EEF1G | FADS1 | FADS2 | FADS3 | FEN1 | FTH1 | FTHL16 | GANAB | HNRNPUL2 | INCENP | INTS5 | MYRF | PGA4 | PGA5 | RAB3IL1 | RP11-467L20.9 | SNORA57 | SYT7 | TMEM132A | TMEM179B | TMEM258 | TUT1 | UQCC3 | VPS37C	ABCA1 | ACACA | CACNA1I | DHCR24 | DSC1 | FDFT1 | INSIG1 | LDLR | SCD | SQLE | SREBF2		PCSK9_free	0.329231	0.329231	0.986793	14825	2	0.0247379	0.00519873	5.70555	0.541952	0.0140173	0.00769876	1.16454	0.34292	0.0173963	0.00505007	3.2308	0	0.0145885	0.0067762	1.50601	0.463842	0.0213804	0.00431532	6.13982	0.249136	0.0209606	0.0036259	8.12572	0.025401	0.0163937	0.00405032	4.2857
rs74700387:55510015:C:T	1p32.3	1	55510015	T	C	rs79224150:55499519:A:C	0.954892	FALSE	PCSK9 (0 kb, intron/Intron/MODIFIER); USP24 (22 kb); BSND (33 kb); TMEM61 (52 kb)	PCSK9:protein_coding(KNOWN); USP24:protein_coding(KNOWN); BSND:protein_coding(KNOWN); TMEM61:protein_coding(KNOWN)	PCSK9: proprotein convertase subtilisin/kexin type 9 (0 kb)	5.207		FAM151A | SSBP3 | TMEM59			PCSK9_males	0.0177097	0.0177097	0.866538	10923	2	-0.04445	0.0211618	1.44624	0	-0.0573591	0.0362893	0.943232	0	-0.0728312	0.0192608	3.80738	0	-0.132861	0.0282295	5.59717	0.22443	-0.0477258	0.0183098	2.03877	0	-0.0599724	0.0142576	4.58801	0	-0.0918997	0.0159148	8.1142
rs499718:55512549:T:C	1p32.3	1	55512549	C	T	rs11206510:55496039:T:C	0.177123	FALSE	PCSK9 (0 kb, intron/Intron/MODIFIER | near_gene/Upstream gene/MODIFIER); USP24 (19 kb); BSND (36 kb); TMEM61 (55 kb)	PCSK9:protein_coding(KNOWN); USP24:protein_coding(KNOWN); BSND:protein_coding(KNOWN); TMEM61:protein_coding(KNOWN)	PCSK9: proprotein convertase subtilisin/kexin type 9 (0 kb)	1.265	0.582 PCSK9 levels // 0.466 Plasma proprotein convertase subtilisin/kexin type 9 levels in stable coronary artery disease // 0.448 Apolipoprotein B levels // 0.448 Total cholesterol levels // 0.448 Low density lipoprotein cholesterol levels	DHCR24 | PCSK9 | USP24			PCSK9_males	0.185957	0.814043	0.894085	11080	2	0.0292291	0.00660218	5.02474	0.0717972	0.0129073	0.00978733	0.728835	0.254484	0.0230484	0.00620503	3.70023	0.581391	0.0392307	0.00840176	5.51779	0.693978	0.0241248	0.00548208	4.96708	0.476802	0.0259473	0.00452585	8.00413	0	0.0287597	0.00499268	8.07766
rs2304128:19746151:G:T	19p13.11	19	19746151	T	G	rs8107974:19388500:A:T	0.696671	FALSE	GMIP (0 kb, intron/Intron/MODIFIER | nc-RNA/Non coding transcript/MODIFIER | near_gene/Downstream gene/MODIFIER); LPAR2 (6.4 kb); ATP13A1 (9.9 kb); PBX4 (16 kb); ZNF101 (33 kb); PHF5CP (47 kb)	GMIP:protein_coding(KNOWN); LPAR2:protein_coding(KNOWN); ATP13A1:protein_coding(KNOWN); PBX4:protein_coding(KNOWN); ZNF101:protein_coding(KNOWN); PHF5CP:pseudogene(KNOWN)	GMIP: GEM interacting protein (0 kb)	0.159	1 LDL cholesterol levels in current drinkers // 1 LDL cholesterol levels x alcohol consumption (drinkers vs non-drinkers) interaction (2df) // 1 LDL cholesterol levels x alcohol consumption (regular vs non-regular drinkers) interaction (2df) // 1 Triglyceride levels x alcohol consumption (drinkers vs non-drinkers) interaction (2df) // 1 Triglyceride levels // 1 LDL cholesterol levels // 1 Triglyc…	ATP13A1 | BNIP3P9 | BORCS8 | C19orf60 | CERS1 | CTC-559E9.5 | FKBP8 | GATAD2A | GMIP | HAPLN4 | KIAA0892 | KIAA1683 | LPAR2 | LRRC25 | MAU2 | MEF2B | MEF2BNB | MEF2BNB-MEF2B | NCAN | NDUFA13 | NR2C2AP | PBX4 | RFXANK | SLC25A42 | SUGP1 | SUGP2 | TM6SF2 | TMEM59L | YJEFN3 | ZNF101 | ZNF506 | ZNF682 | ZNF93	MED7 | PHF19 | RUNDC3A | TRIM41 | ZNF85		PCSK9_free	0.0952992	0.0952992	0.960142	14825	2	-0.0346173	0.00862363	4.22309	0.180315	-0.0194665	0.0135873	0.816816	0	-0.033894	0.00818613	4.45281	0	-0.0187474	0.0115095	0.9849	0	-0.0302667	0.0072926	4.47899	0	-0.0342368	0.00594284	8.07757	0	-0.0288057	0.00667273	4.79994
rs11310630:55522612:CT:C	1p32.3	1	55522612	C	CT	rs693668:55521109:G:A	0.259714	FALSE	PCSK9 (0 kb, intron/Intron/MODIFIER | nc-RNA/Non coding transcript/MODIFIER | near_gene/Downstream gene/MODIFIER); USP24 (9.4 kb); BSND (46 kb); TMEM61 (65 kb)	PCSK9:protein_coding(KNOWN); USP24:protein_coding(KNOWN); BSND:protein_coding(KNOWN); TMEM61:protein_coding(KNOWN)	PCSK9: proprotein convertase subtilisin/kexin type 9 (0 kb)	3.664	0.692 Proprotein convertase subtilisin/kexin type 9 levels // 0.323 Total cholesterol levels // 0.311 Estimated glomerular filtration rate // 0.311 Estimated glomerular filtration rate (creatinine)	DHCR24 | PCSK9 | TTC4 | USP24	BBX | KLHL24 | MLF1 | MUC19 | PARP8 | TSPAN31		PCSK9_males	0.138884	0.861116	0.89761	6677	2	0.0329031	0.0111476	2.50318	0.60343	0.0505437	0.0207598	1.82644	0.000687123	0.0418736	0.0103459	4.29783	0.864203	0.0704676	0.0161571	4.88663	0	0.0368513	0.00983686	3.74585	0	0.0377225	0.00759048	6.17511	0	0.0501885	0.0087153	8.07314
rs12758651:56413408:A:G	1p32.2	1	56413408	G	A	rs12758651:56413408:A:G	1	TRUE	RP11-90C4.3 (0 kb, intron/Intron/MODIFIER | nc-RNA/Non coding transcript/MODIFIER); RP11-90C4.2 (2.8 kb, near_gene/Upstream gene/MODIFIER); PIGQP1 (8.5 kb)	RP11-90C4.3:lincRNA(KNOWN); RP11-90C4.2:lincRNA(KNOWN); PIGQP1:pseudogene(KNOWN)	PIGQP1: phosphatidylinositol glycan anchor biosynthesis, class Q pseudogene 1 (8.5 kb)	4.431		RP11-90C4.1	EYA2		PCSK9_males	0.0663184	0.0663184	0.942897	11080	2	-0.00277978	0.0102756	0.102538	0.55867	0.0134141	0.0134869	0.496482	0.411884	-0.0414756	0.00967871	4.72441	0.427488	-0.0489893	0.0126597	3.95671	0	0.00316795	0.00818669	0.155625	0	-0.0232842	0.00705222	3.02216	0.866923	-0.0442473	0.00769102	8.0579
rs200210321:19393890:A:AG	19p13.11	19	19393890	AG	A	rs8107974:19388500:A:T	0.984776	FALSE	SUGP1 (0 kb, intron/NMD transcript/MODIFIER | intron/Intron/MODIFIER | nc-RNA/Non coding transcript/MODIFIER | near_gene/Upstream gene/MODIFIER); TM6SF2 (9.7 kb); HAPLN4 (20 kb); NCAN (31 kb); MAU2 (38 kb)	SUGP1:protein_coding(KNOWN); TM6SF2:protein_coding(KNOWN); HAPLN4:protein_coding(KNOWN); NCAN:protein_coding(KNOWN); MAU2:protein_coding(KNOWN)	SUGP1: SURP and G patch domain containing 1 (0 kb)	0.032	1 Total cholesterol levels // 1 Triglycerides // 1 Low density lipoprotein cholesterol levels // 1 Triglyceride levels // 1 Very low density lipoprotein cholesterol levels // 1 PCSK9 levels // 1 Estimated glomerular filtration rate in non-diabetics // 1 Aspartate transaminase levels in high alcohol intake // 1 Aspartate aminotransferase platelet ratio index in high alcohol intake // 1 Alanine tra…	ATP13A1 | BNIP3P9 | BORCS8 | C19orf60 | CERS1 | CTC-559E9.5 | FKBP8 | GATAD2A | GMIP | HAPLN4 | KIAA0892 | KIAA1683 | KLHL26 | LPAR2 | LRRC25 | MAU2 | MEF2B | MEF2BNB | MEF2BNB-MEF2B | NCAN | NDUFA13 | NR2C2AP | PBX4 | RFXANK | SLC25A42 | SUGP1 | SUGP2 | TM6SF2 | TMEM161A | TMEM59L | YJEFN3 | ZNF101 | ZNF506 | ZNF682 | ZNF93	MED7 | PHF19 | RUNDC3A | SPINT1 | TRIM41 | ZNF85		PCSK9_free	0.0913488	0.0913488	0.956666	9621	2	-0.0490104	0.0127473	3.91584	0	-0.0118811	0.0322459	0.147658	0.551152	-0.0532004	0.0124156	4.73729	0	-0.0113071	0.022312	0.212837	0	-0.0439923	0.0118734	3.67518	0.12788	-0.0511606	0.00890283	8.04128	0	-0.0432955	0.0108525	4.17792
rs72999033:19366632:C:T	19p13.11	19	19366632	T	C	rs8107974:19388500:A:T	0.865424	FALSE	HAPLN4 (0 kb, 3'utr/3 prime UTR/MODIFIER | near_gene/Downstream gene/MODIFIER); AC138430.4 (0 kb, nc-exon/Non coding transcript exon/MODIFIER | nc-RNA/Non coding transcript/MODIFIER); NCAN (3.6 kb, near_gene/Downstream gene/MODIFIER); TM6SF2 (8.5 kb); SUGP1 (20 kb); RNU6-1028P (23 kb)	HAPLN4:protein_coding(KNOWN); AC138430.4:processed_transcript(KNOWN); NCAN:protein_coding(KNOWN); TM6SF2:protein_coding(KNOWN); SUGP1:protein_coding(KNOWN); RNU6-1028P:snRNA(KNOWN)	HAPLN4: hyaluronan and proteoglycan link protein 4 (0 kb)	4.856	1 Fasting total cholesterol in small LDL // 1 Fasting cholesterol esters in small LDL // 1 Fasting free cholesterol in small LDL // 1 Fasting total lipids in small LDL // 1 Fasting small LDL particle concentration // 1 Fasting total cholesterol in very small VLDL // 1 Fasting free cholesterol in very small VLDL // 1 Fasting phospholipid levels in large LDL // 1 Fasting linoleic acid (18:2) // 1 F…	ATP13A1 | BNIP3P9 | BORCS8 | C19orf60 | CERS1 | CTC-559E9.5 | FKBP8 | GATAD2A | GMIP | HAPLN4 | KIAA0892 | KIAA1683 | KLHL26 | LPAR2 | LRRC25 | MAU2 | MEF2B | MEF2BNB | MEF2BNB-MEF2B | NCAN | NDUFA13 | NR2C2AP | PBX4 | RFXANK | SLC25A42 | SSBP4 | SUGP1 | SUGP2 | TM6SF2 | TMEM161A | TMEM59L | YJEFN3 | ZNF101 | ZNF506 | ZNF682 | ZNF93	MED7 | PHF19 | RUNDC3A | SPINT1 | TRIM41 | ZNF85		PCSK9_free	0.0724448	0.0724448	0.944744	14825	2	-0.0428137	0.00992703	4.79192	0	-0.0335185	0.015307	1.54115	0.511832	-0.0353056	0.00917615	3.9174	0.233969	-0.0213044	0.0129266	1.00257	0	-0.0400617	0.00834217	5.8046	0	-0.038765	0.00674476	8.04116	0	-0.0306143	0.00748461	4.36505
rs114115736:56408878:C:A	1p32.2	1	56408878	A	C	rs12758651:56413408:A:G	0.22011	FALSE	RP11-90C4.2 (0 kb, intron/Intron/MODIFIER | nc-RNA/Non coding transcript/MODIFIER); RP11-90C4.3 (1.9 kb, near_gene/Upstream gene/MODIFIER); PIGQP1 (3.9 kb, near_gene/Upstream gene/MODIFIER)	RP11-90C4.2:lincRNA(KNOWN); RP11-90C4.3:lincRNA(KNOWN); PIGQP1:pseudogene(KNOWN)	PIGQP1: phosphatidylinositol glycan anchor biosynthesis, class Q pseudogene 1 (3.9 kb)	4.887		USP24			PCSK9_males	0.0285148	0.0285148	0.925367	11080	2	0.00490565	0.0147453	0.1319	0	0.0218207	0.0210524	0.523693	0	-0.065862	0.014631	5.16647	0	-0.0722445	0.0201763	3.45951	0.693734	0.0104727	0.0120968	0.412671	0	-0.0307535	0.0103962	2.51495	0.913841	-0.0680616	0.0118477	8.03605
rs141835748:55731772:TC:T	1p32.3	1	55731772	T	TC	rs10888908:55726519:T:C	0.951906	FALSE	MIR4422 (40 kb); GYG1P3 (43 kb); USP24 (51 kb); GOT2P1 (100 kb)	MIR4422:miRNA(KNOWN); GYG1P3:pseudogene(KNOWN); USP24:protein_coding(KNOWN); GOT2P1:pseudogene(KNOWN)	MIR4422: microRNA 4422 (40 kb)	1.698	0.952 Apolipoprotein B levels // 0.952 Total cholesterol levels // 0.952 Low density lipoprotein cholesterol levels // 0.755 PCSK9 levels	USP24	IFI27		PCSK9_free	0.0876399	0.91236	0.944633	9621	2	0.0641927	0.0128764	6.20316	0.224774	0.0209137	0.0228799	0.442393	0	0.0384366	0.0119638	2.88157	0	0.0390564	0.0202111	1.27329	0	0.0537824	0.0112393	5.76772	0.631999	0.0503697	0.00877293	8.02323	0.534301	0.0385974	0.0102984	3.74879
rs174583:61609750:C:T	11q12.2	11	61609750	T	C	rs174535:61551356:T:C	0.896727	FALSE	FADS2 (0 kb, intron/Intron/MODIFIER | nc-RNA/Non coding transcript/MODIFIER | near_gene/Upstream gene/MODIFIER); FADS1 (13 kb); MIR1908 (27 kb); FADS3 (31 kb); FEN1 (45 kb); TMEM258 (49 kb); MIR611 (50 kb)	FADS2:protein_coding(KNOWN); FADS1:protein_coding(KNOWN); MIR1908:miRNA(KNOWN); FADS3:protein_coding(KNOWN); FEN1:protein_coding(KNOWN); TMEM258:protein_coding(KNOWN); MIR611:miRNA(KNOWN)	FADS2: fatty acid desaturase 2 (0 kb)	13.81	1 Nonatopic asthma // 1 Eosinophil counts // 1 Serum metabolite ratios in chronic kidney disease // 1 Serum metabolite levels (CMS) // 1 Change in serum metabolite levels // 1 Serum metabolite levels // 1 Change in serum metabolite levels (CMS) // 1 Response to statin therapy // 1 Metabolite levels // 1 Triglycerides // 1 Total cholesterol levels // 1 Adult onset asthma or fasting glucose levels …	AHNAK | ASRGL1 | B3GAT3 | BEST1 | BSCL2 | C11orf10 | C11ORF10 | C11orf9 | CPSF7 | DAGLA | DDB1 | DKFZP434K028 | EEF1G | FADS1 | FADS2 | FADS3 | FEN1 | FTH1 | FTHL16 | GANAB | HNRNPUL2 | INCENP | INTS5 | MYRF | PGA4 | PGA5 | RAB3IL1 | RP11-467L20.9 | SNORA57 | SYT7 | TMEM132A | TMEM179B | TMEM258 | TUT1 | UQCC3 | VPS37C	ABCA1 | ACACA | CACNA1I | DHCR24 | DSC1 | FDFT1 | INSIG1 | LDLR | SCD | SQLE | SREBF2		PCSK9_free	0.331803	0.331803	0.980445	14825	2	0.0247419	0.005204	5.69716	0.529571	0.0186993	0.00764123	1.84353	0.479169	0.017188	0.00506866	3.14703	0	0.0127295	0.00675418	1.22705	0.392905	0.0228273	0.00430813	6.93319	0	0.0208654	0.00363455	8.02287	0.0751554	0.0155817	0.00405513	3.91397
rs174584:61610750:G:A	11q12.2	11	61610750	A	G	rs174535:61551356:T:C	0.905161	FALSE	FADS2 (0 kb, intron/Intron/MODIFIER | nc-RNA/Non coding transcript/MODIFIER | near_gene/Upstream gene/MODIFIER); FADS1 (14 kb); MIR1908 (28 kb); FADS3 (30 kb); FEN1 (46 kb)	FADS2:protein_coding(KNOWN); FADS1:protein_coding(KNOWN); MIR1908:miRNA(KNOWN); FADS3:protein_coding(KNOWN); FEN1:protein_coding(KNOWN)	FADS2: fatty acid desaturase 2 (0 kb)	2.339	1 Postprandial phospholipid levels in IDL // 1 Lysophosphatidylethanolamine levels // 1 Adult onset asthma or type 2 diabetes // 1 Nonatopic asthma or type 2 diabetes // 1 Asthma (adult onset) // 1 Cholesteryl esters to total lipids ratio in large HDL // 1 Alkenylphosphatidylethanolamine (P-18:1/20:4) (b) levels // 1 Alkenylphosphatidylcholine (P-38:5) (b) levels // 1 Sphingomyelin (d18:2/23:0) l…	AHNAK | ASRGL1 | B3GAT3 | BEST1 | C11orf10 | C11ORF10 | C11orf9 | CPSF7 | DAGLA | DDB1 | DKFZP434K028 | EEF1G | FADS1 | FADS2 | FADS3 | FEN1 | FTH1 | FTHL16 | GANAB | HNRNPUL2 | INCENP | INTS5 | MYRF | PGA4 | PGA5 | RAB3IL1 | RP11-467L20.9 | SNORA57 | SYT7 | TMEM132A | TMEM179B | TMEM258 | TUT1 | UQCC3 | VPS37C	ABCA1 | ACACA | CACNA1I | DHCR24 | DSC1 | FDFT1 | INSIG1 | LDLR | SCD | SQLE | SREBF2		PCSK9_free	0.332816	0.332816	0.975454	14825	2	0.024585	0.00520862	5.62348	0.553203	0.0194666	0.00765304	1.96195	0.503976	0.0173293	0.00506865	3.19156	0	0.0121596	0.00675882	1.14375	0.316842	0.0229647	0.00431285	6.99528	0	0.0208584	0.00363611	8.01166	0	0.0154684	0.00405613	3.86298
rs174555:61579760:T:C	11q12.2	11	61579760	C	T	rs174535:61551356:T:C	0.794328	FALSE	FADS1 (0 kb, intron/NMD transcript/MODIFIER | intron/Intron/MODIFIER | nc-RNA/Non coding transcript/MODIFIER | near_gene/Downstream gene/MODIFIER | near_gene/Upstream gene/MODIFIER); FADS2 (0 kb, intron/Intron/MODIFIER | near_gene/Upstream gene/MODIFIER); MIR1908 (2.9 kb, near_gene/Downstream gene/MODIFIER); FEN1 (15 kb); TMEM258 (19 kb); MIR611 (20 kb); MYRF (24 kb)	FADS1:protein_coding(KNOWN); FADS2:protein_coding(KNOWN); MIR1908:miRNA(KNOWN); FEN1:protein_coding(KNOWN); TMEM258:protein_coding(KNOWN); MIR611:miRNA(KNOWN); MYRF:protein_coding(KNOWN)	FADS1: fatty acid desaturase 1 (0 kb)	0.936	1 Sum neutrophil eosinophil counts // 1 Granulocyte count // 1 Plasma omega-6 polyunsaturated fatty acid levels (dihomo-gamma-linolenic acid) // 1 Myeloid white cell count // 1 Trans fatty acid levels // 1 Phosphatidylcholine-O(36:5)_[M+H]1+/Phosphatidylcholine-P(36:4)_[M+H]1+ levels // 1 Phosphatidylcholine-O(38:5)_[M+H]1+/Phosphatidylcholine-P(38:4)_[M+H]1+ levels // 1 Phosphatidylcholine(32:0)…	B3GAT3 | BEST1 | BSCL2 | C11orf10 | C11ORF10 | C11orf9 | CPSF7 | DAGLA | DDB1 | DKFZP434K028 | FADS1 | FADS2 | FADS3 | FEN1 | FTH1 | FTHL16 | HNRNPUL2 | INTS5 | MYRF | PGA4 | PGA5 | PPP1R32 | RAB3IL1 | RP11-467L20.9 | SNORA57 | SYT7 | TMEM132A | TMEM179B | TMEM258 | UQCC3 | VPS37C	ABCA1 | CACNA1I | DHCR24 | DSC1 | FDFT1 | INSIG1 | LDLR | SCD | SQLE | SREBF2		PCSK9_free	0.290252	0.290252	0.991203	14825	2	0.0205556	0.00538865	3.86337	0.430792	0.0153701	0.00806862	1.24623	0.0419586	0.0224605	0.00523386	4.73306	0.259982	0.0157036	0.00704179	1.59076	0.336422	0.0189561	0.00448834	4.61872	0	0.0215358	0.0037581	8.00016	0	0.0200561	0.00420176	5.74099
rs150641967:19370340:TGACA:T	19p13.11	19	19370340	T	TGACA	rs8107974:19388500:A:T	0.984776	FALSE	HAPLN4 (0 kb, intron/Intron/MODIFIER | nc-RNA/Non coding transcript/MODIFIER); AC138430.4 (0 kb, intron/Intron/MODIFIER | nc-RNA/Non coding transcript/MODIFIER); TM6SF2 (4.8 kb, near_gene/Downstream gene/MODIFIER); NCAN (7.3 kb); SUGP1 (16 kb); RNU6-1028P (27 kb)	HAPLN4:protein_coding(KNOWN); AC138430.4:processed_transcript(KNOWN); TM6SF2:protein_coding(KNOWN); NCAN:protein_coding(KNOWN); SUGP1:protein_coding(KNOWN); RNU6-1028P:snRNA(KNOWN)	HAPLN4: hyaluronan and proteoglycan link protein 4 (0 kb)	7.572	1 Low density lipoprotein cholesterol levels // 1 Total cholesterol levels // 1 Triglyceride levels // 1 Very low density lipoprotein cholesterol levels // 1 PCSK9 levels // 1 Estimated glomerular filtration rate in non-diabetics // 1 Aspartate transaminase levels in high alcohol intake // 1 Aspartate aminotransferase platelet ratio index in high alcohol intake // 1 Alanine transaminase levels in…	ATP13A1 | BNIP3P9 | BORCS8 | C19orf60 | CERS1 | CTC-559E9.5 | FKBP8 | GATAD2A | GMIP | HAPLN4 | KIAA0892 | KIAA1683 | KLHL26 | LPAR2 | LRRC25 | MAU2 | MEF2B | MEF2BNB | MEF2BNB-MEF2B | NCAN | NDUFA13 | NR2C2AP | PBX4 | RFXANK | SLC25A42 | SUGP1 | SUGP2 | TM6SF2 | TMEM161A | TMEM59L | YJEFN3 | ZNF101 | ZNF506 | ZNF682 | ZNF93	MED7 | PHF19 | RUNDC3A | SPINT1 | TRIM41 | ZNF85		PCSK9_free	0.0913854	0.0913854	0.95412	9621	2	-0.049013	0.0127427	3.91856	0	-0.0155391	0.0323211	0.200719	0.597259	-0.0528727	0.0124375	4.67073	0	-0.0160071	0.0222142	0.326817	0	-0.0445099	0.0118735	3.75025	0	-0.0509896	0.00890932	7.98132	0	-0.0440743	0.0108557	4.30822
rs174567:61593005:A:G	11q12.2	11	61593005	G	A	rs174535:61551356:T:C	0.946962	FALSE	FADS2 (0 kb, intron/Intron/MODIFIER | near_gene/Upstream gene/MODIFIER); FADS1 (0 kb, intron/Intron/MODIFIER); MIR1908 (10 kb); FEN1 (28 kb); TMEM258 (33 kb); MIR611 (33 kb); MYRF (37 kb); FADS3 (48 kb)	FADS2:protein_coding(KNOWN); FADS1:protein_coding(KNOWN); MIR1908:miRNA(KNOWN); FEN1:protein_coding(KNOWN); TMEM258:protein_coding(KNOWN); MIR611:miRNA(KNOWN); MYRF:protein_coding(KNOWN); FADS3:protein_coding(KNOWN)	FADS2: fatty acid desaturase 2 (0 kb)	1.251	1 Delta-5 desaturase activity response to n3-polyunsaturated fat supplement // 1 Postprandial estimated degree of unsaturation // 1 Cholesteryl ester levels // 1 Serum metabolite concentrations in chronic kidney disease // 1 Asthma // 1 Serum metabolite ratios in chronic kidney disease // 1 Triglyceride levels // 1 HDL cholesterol levels // 1 Apolipoprotein A1 levels // 1 LDL cholesterol levels i…	AHNAK | ASRGL1 | B3GAT3 | BEST1 | BSCL2 | C11orf10 | C11ORF10 | C11orf9 | CPSF7 | DAGLA | DDB1 | DKFZP434K028 | EEF1G | FADS1 | FADS2 | FADS3 | FEN1 | FTH1 | FTHL16 | GANAB | HNRNPUL2 | INCENP | INTS5 | MYRF | PGA4 | PGA5 | RAB3IL1 | RP11-467L20.9 | SNORA57 | SYT7 | TMEM132A | TMEM179B | TMEM258 | TUT1 | UQCC3 | VPS37C	ABCA1 | ACACA | CACNA1I | DHCR24 | DSC1 | FDFT1 | INSIG1 | LDLR | SCD | SQLE | SREBF2		PCSK9_free	0.328944	0.328944	0.985099	14825	2	0.0239257	0.00519482	5.38196	0.560437	0.0152924	0.00769487	1.33063	0.400586	0.0177242	0.00505124	3.33501	0.0198991	0.0145445	0.00678685	1.49533	0.4496	0.0212228	0.00431241	6.06588	0	0.0207381	0.00362501	7.97213	0	0.0165907	0.00405319	4.37095
rs10577088:21310264:ACTT:A	2p24.1	2	21310264	A	ACTT	rs1367117:21263900:G:A	0.306591	FALSE	TDRD15 (37 kb); APOB (43 kb)	TDRD15:protein_coding(KNOWN); APOB:protein_coding(KNOWN)	TDRD15: tudor domain containing 15 (37 kb)	8.694	1 Height // 0.969 Serum alkaline phosphatase levels // 0.762 Total cholesterol levels // 0.762 Proprotein convertase subtilisin/kexin type 9 levels // 0.733 Free cholesterol to total lipids ratio in IDL // 0.733 Cholesterol to total lipids in medium LDL percentage (UKB data field 23620) // 0.726 Cholesterol to total lipids ratio in medium LDL // 0.713 Coronary artery disease // 0.584 Educational …	AC010872.1 | AC067959.1 | APOB | C2orf43 | HS1BP3 | LDAH | RHOB | TDRD15 | XM_371480			PCSK9_free	0.495308	0.495308	0.983667	9621	2	0.0241995	0.00725009	3.07343	0	0.00939175	0.0140381	0.297455	0.266643	0.0322534	0.0068332	5.62371	0	0.0143714	0.0113	0.693061	0	0.0210815	0.00645198	2.96457	0	0.0284647	0.00497744	7.97173	0	0.0274653	0.00584901	5.5746
rs174549:61571382:G:A	11q12.2	11	61571382	A	G	rs174535:61551356:T:C	0.797778	FALSE	FADS1 (0 kb, 5'utr/5 prime UTR/MODIFIER | intron/Intron/MODIFIER | nc-RNA/Non coding transcript/MODIFIER); FADS2 (0 kb, intron/Intron/MODIFIER); FEN1 (6.7 kb); TMEM258 (11 kb); MIR1908 (11 kb); MIR611 (11 kb); MYRF (15 kb)	FADS1:protein_coding(KNOWN); FADS2:protein_coding(KNOWN); FEN1:protein_coding(KNOWN); TMEM258:protein_coding(KNOWN); MIR1908:miRNA(KNOWN); MIR611:miRNA(KNOWN); MYRF:protein_coding(KNOWN)	FADS1: fatty acid desaturase 1 (0 kb)	1.246	1 Mean platelet volume // 1 Serum metabolite levels // 1 Phosphatidylcholine-ether levels // 1 Height // 1 Monocyte percentage of white cells // 1 Phosphatidylcholine-O(36:5)_[M+H]1+/Phosphatidylcholine-P(36:4)_[M+H]1+ levels // 1 Phosphatidylcholine-O(38:5)_[M+H]1+/Phosphatidylcholine-P(38:4)_[M+H]1+ levels // 1 Phosphatidylcholine(32:0)_[M+H]1+/Phosphatidylethanolamine(35:0)_[M+H]1+/Phosphatida…	B3GAT3 | BEST1 | BSCL2 | C11orf10 | C11ORF10 | C11orf9 | CPSF7 | DAGLA | DDB1 | DKFZP434K028 | FADS1 | FADS2 | FADS3 | FEN1 | FTH1 | FTHL16 | HNRNPUL2 | INTS5 | MYRF | PGA4 | PGA5 | PPP1R32 | RAB3IL1 | RP11-467L20.9 | SNORA57 | SYT7 | TMEM132A | TMEM179B | TMEM258 | UQCC3 | VPS37C	ABCA1 | CACNA1I | DHCR24 | DSC1 | FDFT1 | INSIG1 | LDLR | SCD | SQLE | SREBF2		PCSK9_free	0.292889	0.292889	0.990822	14825	2	0.0204825	0.00538157	3.84801	0.418312	0.0142837	0.00804834	1.11981	0	0.0223035	0.00522018	4.69425	0.335108	0.0156487	0.00701236	1.59257	0.345897	0.0185673	0.00448079	4.46649	0	0.0214207	0.00375065	7.95081	0	0.0199306	0.00418844	5.7092
rs174561:61582708:T:C	11q12.2	11	61582708	C	T	rs174535:61551356:T:C	0.794328	FALSE	FADS1 (0 kb, 5'utr/5 prime UTR/MODIFIER | nc-exon/Non coding transcript exon/MODIFIER | intron/NMD transcript/MODIFIER | intron/Intron/MODIFIER | nc-RNA/Non coding transcript/MODIFIER | near_gene/Upstream gene/MODIFIER); MIR1908 (0 kb, nc-exon/Non coding transcript exon/MODIFIER | nc-RNA/Non coding transcript/MODIFIER); FADS2 (0 kb, intron/Intron/MODIFIER | near_gene/Upstream gene/MODIFIER); FEN1…	FADS1:protein_coding(KNOWN); MIR1908:miRNA(KNOWN); FADS2:protein_coding(KNOWN); FEN1:protein_coding(KNOWN); TMEM258:protein_coding(KNOWN); MIR611:miRNA(KNOWN); MYRF:protein_coding(KNOWN)	FADS1: fatty acid desaturase 1 (0 kb)	7.928	1 Sum neutrophil eosinophil counts // 1 Granulocyte count // 1 Plasma omega-6 polyunsaturated fatty acid levels (dihomo-gamma-linolenic acid) // 1 Myeloid white cell count // 1 Trans fatty acid levels // 1 Phosphatidylcholine-O(36:5)_[M+H]1+/Phosphatidylcholine-P(36:4)_[M+H]1+ levels // 1 Phosphatidylcholine-O(38:5)_[M+H]1+/Phosphatidylcholine-P(38:4)_[M+H]1+ levels // 1 Phosphatidylcholine(32:0)…	B3GAT3 | BEST1 | BSCL2 | C11orf10 | C11ORF10 | C11orf9 | CPSF7 | DAGLA | DDB1 | DKFZP434K028 | FADS1 | FADS2 | FADS3 | FEN1 | FTH1 | FTHL16 | HNRNPUL2 | INTS5 | MYRF | PGA4 | PGA5 | PPP1R32 | RAB3IL1 | RP11-467L20.9 | SNORA57 | SYT7 | TMEM132A | TMEM179B | TMEM258 | UQCC3 | VPS37C	ABCA1 | CACNA1I | DHCR24 | DSC1 | FDFT1 | INSIG1 | LDLR | SCD | SQLE | SREBF2		PCSK9_free	0.290107	0.290107	0.990238	14825	2	0.0206131	0.00539478	3.8745	0.425221	0.0154217	0.00807243	1.2517	0.0446036	0.0222875	0.00523762	4.66288	0.257412	0.015745	0.00704628	1.59577	0.340866	0.0190103	0.00449253	4.63441	0	0.021475	0.00376157	7.9453	0	0.0199591	0.00420466	5.68433
rs9436961:55488831:T:A	1p32.3	1	55488831	A	T	rs9436961:55488831:T:A	1	TRUE	BSND (12 kb); PCSK9 (16 kb); TMEM61 (31 kb); USP24 (43 kb)	BSND:protein_coding(KNOWN); PCSK9:protein_coding(KNOWN); TMEM61:protein_coding(KNOWN); USP24:protein_coding(KNOWN)	BSND: Bartter syndrome, infantile, with sensorineural deafness (Barttin) (12 kb)	5.543	0.861 Medication use (HMG CoA reductase inhibitors) // 0.85 Apolipoprotein B levels // 0.85 Total cholesterol levels // 0.85 Low density lipoprotein cholesterol levels // 0.847 Free cholesterol to total lipids ratio in large HDL // 0.847 Phospholipids to total lipids ratio in large HDL // 0.847 Triglycerides to total lipids ratio in very large VLDL // 0.843 Free cholesterol levels in IDL // 0.843…	BSND | CYB5RL | MROH7 | PCSK9 | SSBP3 | TCEANC2 | TMEM61			PCSK9_free	0.258287	0.741713	0.964947	14825	2	-0.0206293	0.00563628	3.59819	0	-0.00893032	0.00800174	0.578276	0	-0.0243187	0.00553052	4.96894	0.303398	-0.0178539	0.0071002	1.91743	0.0112833	-0.0167497	0.0046153	3.54631	0.300079	-0.0225089	0.00395142	7.91379	0	-0.0218775	0.00436423	6.27009
rs174556:61580635:C:T	11q12.2	11	61580635	T	C	rs174535:61551356:T:C	0.794328	FALSE	FADS1 (0 kb, intron/NMD transcript/MODIFIER | intron/Intron/MODIFIER | near_gene/Downstream gene/MODIFIER | near_gene/Upstream gene/MODIFIER); FADS2 (0 kb, intron/Intron/MODIFIER | near_gene/Upstream gene/MODIFIER); MIR1908 (2 kb, near_gene/Downstream gene/MODIFIER); FEN1 (16 kb); TMEM258 (20 kb); MIR611 (21 kb); MYRF (25 kb)	FADS1:protein_coding(KNOWN); FADS2:protein_coding(KNOWN); MIR1908:miRNA(KNOWN); FEN1:protein_coding(KNOWN); TMEM258:protein_coding(KNOWN); MIR611:miRNA(KNOWN); MYRF:protein_coding(KNOWN)	FADS1: fatty acid desaturase 1 (0 kb)	7.192	1 Sum neutrophil eosinophil counts // 1 Granulocyte count // 1 Plasma omega-6 polyunsaturated fatty acid levels (dihomo-gamma-linolenic acid) // 1 Myeloid white cell count // 1 Trans fatty acid levels // 1 Phosphatidylcholine-O(36:5)_[M+H]1+/Phosphatidylcholine-P(36:4)_[M+H]1+ levels // 1 Phosphatidylcholine-O(38:5)_[M+H]1+/Phosphatidylcholine-P(38:4)_[M+H]1+ levels // 1 Phosphatidylcholine(32:0)…	B3GAT3 | BEST1 | BSCL2 | C11orf10 | C11ORF10 | C11orf9 | CPSF7 | DAGLA | DDB1 | DKFZP434K028 | FADS1 | FADS2 | FADS3 | FEN1 | FTH1 | FTHL16 | HNRNPUL2 | INTS5 | MYRF | PGA4 | PGA5 | PPP1R32 | RAB3IL1 | RP11-467L20.9 | SNORA57 | SYT7 | TMEM132A | TMEM179B | TMEM258 | UQCC3 | VPS37C	ABCA1 | CACNA1I | DHCR24 | DSC1 | FDFT1 | INSIG1 | LDLR | SCD | SQLE | SREBF2		PCSK9_free	0.288947	0.288947	0.991457	14825	2	0.020609	0.00540068	3.86583	0.42908	0.0159049	0.00806588	1.31362	0.0498892	0.0222359	0.00524154	4.63784	0.254093	0.0155267	0.00705954	1.55669	0.337021	0.0191529	0.0044948	4.6917	0	0.0214468	0.00376501	7.91282	0	0.0198517	0.0042095	5.61801
rs174529:61543961:T:C	11q12.2	11	61543961	C	T	rs174535:61551356:T:C	0.887146	FALSE	MYRF (0 kb, intron/Intron/MODIFIER | near_gene/Upstream gene/MODIFIER); TMEM258 (0 kb, intron/Intron/MODIFIER | nc-RNA/Non coding transcript/MODIFIER); MIR611 (16 kb); FEN1 (16 kb); FADS2 (16 kb); FADS1 (23 kb); DAGLA (29 kb); MIR1908 (39 kb)	MYRF:protein_coding(KNOWN); TMEM258:protein_coding(KNOWN); MIR611:miRNA(KNOWN); FEN1:protein_coding(KNOWN); FADS2:protein_coding(KNOWN); FADS1:protein_coding(KNOWN); DAGLA:protein_coding(KNOWN); MIR1908:miRNA(KNOWN)	MYRF: myelin regulatory factor (0 kb)	5.183	1 Heel bone mineral density // 1 HDL cholesterol // 1 Triglycerides // 1 Iron status biomarkers (total iron binding capacity) // 1 Iron status biomarkers (transferrin saturation) // 1 Total cholesterol levels // 1 Low density lipoprotein cholesterol levels // 1 Triglyceride levels // 1 High density lipoprotein cholesterol levels // 1 Reticulocyte count // 1 Phosphatidylcholine (18:0/20:2, 20:0/18…	AHNAK | ASRGL1 | B3GAT3 | BEST1 | C11orf10 | C11ORF10 | C11orf9 | CPSF7 | DAGLA | DDB1 | DKFZP434K028 | EEF1G | FADS1 | FADS2 | FADS3 | FEN1 | FTH1 | FTHL16 | GANAB | HNRNPUL2 | INTS5 | MYRF | PGA4 | PGA5 | RAB3IL1 | RP11-467L20.9 | SNORA57 | TMEM132A | TMEM179B | TMEM258 | VPS37C	ABCA1 | ACACA | CACNA1I | DHCR24 | DSC1 | FDFT1 | INSIG1 | LDLR | SCD | SQLE | SREBF2		PCSK9_free	0.350779	0.350779	0.965171	14825	2	0.0233089	0.00517108	5.18106	0.617115	0.0153361	0.00762449	1.35501	0.49385	0.0179043	0.00501678	3.43219	0	0.012095	0.00668144	1.15634	0.621518	0.020797	0.00428649	5.91243	0	0.0205248	0.00360424	7.90561	0	0.0158099	0.00401284	4.08813
rs2479393:55488369:A:G	1p32.3	1	55488369	G	A	rs9436961:55488831:T:A	1	FALSE	BSND (12 kb); PCSK9 (17 kb); TMEM61 (30 kb); USP24 (44 kb)	BSND:protein_coding(KNOWN); PCSK9:protein_coding(KNOWN); TMEM61:protein_coding(KNOWN); USP24:protein_coding(KNOWN)	BSND: Bartter syndrome, infantile, with sensorineural deafness (Barttin) (12 kb)	0.263	0.861 Medication use (HMG CoA reductase inhibitors) // 0.85 Apolipoprotein B levels // 0.85 Total cholesterol levels // 0.85 Low density lipoprotein cholesterol levels // 0.847 Free cholesterol to total lipids ratio in large HDL // 0.847 Phospholipids to total lipids ratio in large HDL // 0.847 Triglycerides to total lipids ratio in very large VLDL // 0.843 Free cholesterol levels in IDL // 0.843…	BSND | CYB5RL | MROH7 | PCSK9 | SSBP3 | TCEANC2 | TMEM61			PCSK9_free	0.258166	0.741834	0.965935	14825	2	-0.0205627	0.00563451	3.58017	0	-0.00889222	0.00799825	0.575293	0	-0.0243296	0.00553173	4.97076	0.280166	-0.0178207	0.0070971	1.91308	0.00399372	-0.0166919	0.00461366	3.52743	0.297213	-0.0224808	0.00395125	7.89632	0	-0.0218697	0.0043641	6.2664
rs174544:61567753:C:A	11q12.2	11	61567753	A	C	rs174535:61551356:T:C	0.797778	FALSE	FADS1 (0 kb, 3'utr/3 prime UTR/MODIFIER | near_gene/Downstream gene/MODIFIER); FADS2 (0 kb, intron/Intron/MODIFIER); FEN1 (3 kb, near_gene/Downstream gene/MODIFIER); TMEM258 (7.5 kb); MIR611 (7.7 kb); MYRF (12 kb); MIR1908 (15 kb)	FADS1:protein_coding(KNOWN); FADS2:protein_coding(KNOWN); FEN1:protein_coding(KNOWN); TMEM258:protein_coding(KNOWN); MIR611:miRNA(KNOWN); MYRF:protein_coding(KNOWN); MIR1908:miRNA(KNOWN)	FADS1: fatty acid desaturase 1 (0 kb)	10.92	1 Mean platelet volume // 1 Serum metabolite levels // 1 Phosphatidylcholine-ether levels // 1 Height // 1 Monocyte percentage of white cells // 1 Phosphatidylcholine-O(36:5)_[M+H]1+/Phosphatidylcholine-P(36:4)_[M+H]1+ levels // 1 Phosphatidylcholine-O(38:5)_[M+H]1+/Phosphatidylcholine-P(38:4)_[M+H]1+ levels // 1 Phosphatidylcholine(32:0)_[M+H]1+/Phosphatidylethanolamine(35:0)_[M+H]1+/Phosphatida…	B3GAT3 | BEST1 | BSCL2 | C11orf10 | C11ORF10 | C11orf9 | CPSF7 | DAGLA | DDB1 | DKFZP434K028 | FADS1 | FADS2 | FADS3 | FEN1 | FTH1 | FTHL16 | HNRNPUL2 | INTS5 | MYRF | PGA4 | PGA5 | PPP1R32 | RAB3IL1 | RP11-467L20.9 | SNORA57 | SYT7 | TMEM132A | TMEM179B | TMEM258 | UQCC3 | VPS37C	ABCA1 | CACNA1I | DHCR24 | DSC1 | FDFT1 | INSIG1 | LDLR | SCD | SQLE | SREBF2		PCSK9_free	0.290436	0.290436	0.992371	14825	2	0.0206946	0.00539822	3.89663	0.40219	0.0148866	0.0080607	1.18884	0	0.0220209	0.0052327	4.57268	0.165103	0.0156682	0.00704778	1.58311	0.33816	0.0188963	0.00449249	4.5856	0	0.0213784	0.00376091	7.88228	0	0.0197634	0.00420244	5.59021
rs373267237:55490703:TCTGA:T	1p32.3	1	55490703	T	TCTGA	rs11206510:55496039:T:C	0.115956	FALSE	BSND (14 kb); PCSK9 (15 kb); TMEM61 (33 kb); USP24 (41 kb)	BSND:protein_coding(KNOWN); PCSK9:protein_coding(KNOWN); TMEM61:protein_coding(KNOWN); USP24:protein_coding(KNOWN)	BSND: Bartter syndrome, infantile, with sensorineural deafness (Barttin) (14 kb)		0.333 Free cholesterol to total lipids ratio in large HDL // 0.333 Phospholipids to total lipids ratio in large HDL // 0.333 Triglycerides to total lipids ratio in very large VLDL // 0.328 Free cholesterol levels in IDL // 0.328 Cholesterol to total lipids ratio in medium VLDL // 0.328 Phospholipids to total lipids ratio in medium VLDL // 0.328 Cholesteryl ester levels in medium VLDL // 0.328 Fre…	BSND | CYB5RL | PCSK9 | SSBP3 | TCEANC2 | USP24			PCSK9_free	0.401136	0.401136	0.891099	9621	2	0.0328248	0.00809255	4.30206	0	0.00733991	0.0146644	0.210539	0.295331	0.0298305	0.00749049	4.16718	0	0.0217409	0.0114713	1.23825	0	0.0268755	0.00709658	3.81715	0.568063	0.0312121	0.00550234	7.85087	0	0.0274123	0.00627363	4.90418
rs4767549:117950252:C:T	12q24.22	12	117950252	T	C	rs4767549:117950252:C:T	1	TRUE	KSR2 (0 kb, intron/Intron/MODIFIER); NOS1 (60 kb)	KSR2:protein_coding(KNOWN); NOS1:protein_coding(KNOWN)	KSR2: kinase suppressor of ras 2 (0 kb)	0.499	0.938 Sleep duration // 0.938 Insomnia // 0.928 Daytime nap // 0.924 PCSK9 levels // 0.883 Height	KSR2			PCSK9_males	0.404842	0.404842	0.973103	11080	2	-0.000102106	0.00500688	0.00677016	0	-0.0112613	0.00738022	0.897968	0.25801	-0.0224775	0.00483695	5.47104	0	-0.0210484	0.00645661	2.95322	0.000551007	-0.00361934	0.00415	0.41659	0.361294	-0.0116759	0.00348216	3.10321	0.903198	-0.0219638	0.00387217	7.85071
2:21252365:GAGGAAGGAAGGA:GAGGAAGGA	2p24.1	2	21252365	GAGGAAGGA	GAGGAAGGAAGGA	2:21252365:GAGGAAGGAAGGA:GAGGAAGGA	1	TRUE	APOB (0 kb, intron/Intron/MODIFIER); TDRD15 (94 kb); C2orf43 (230 kb)	APOB:protein_coding(KNOWN); TDRD15:protein_coding(KNOWN); C2orf43:protein_coding(KNOWN)	APOB: apolipoprotein B (0 kb)						PCSK9_free	0.435154	0.435154	0.960279	9621	2	0.0264904	0.00757461	3.33039	0	0.0113476	0.0141172	0.375058	0	0.0319161	0.0070963	5.16639	0	0.00422335	0.011476	0.148262	0	0.0231055	0.00668518	3.26147	0	0.02938	0.00518365	7.84128	0	0.0242562	0.0060374	4.22936
rs28385706:55507356:A:C	1p32.3	1	55507356	C	A	rs79224150:55499519:A:C	0.954892	FALSE	PCSK9 (0 kb, intron/Intron/MODIFIER); USP24 (25 kb); BSND (31 kb); TMEM61 (49 kb)	PCSK9:protein_coding(KNOWN); USP24:protein_coding(KNOWN); BSND:protein_coding(KNOWN); TMEM61:protein_coding(KNOWN)	PCSK9: proprotein convertase subtilisin/kexin type 9 (0 kb)	7.77		FAM151A | SSBP3 | TMEM59			PCSK9_males	0.0176778	0.0176778	0.856467	10923	2	-0.0441267	0.0211318	1.43308	0	-0.0584711	0.0362113	0.973201	0	-0.0705486	0.0194623	3.54024	0	-0.133393	0.028327	5.60253	0.141454	-0.0477707	0.0182805	2.0472	0	-0.0584225	0.0143294	4.34303	0	-0.0907012	0.0160456	7.80334
rs4564803:21205502:G:T	2p24.1	2	21205502	T	G	rs4665710:21221035:A:C	0.86645	FALSE	APOB (19 kb); TDRD15 (140 kb); C2orf43 (180 kb)	APOB:protein_coding(KNOWN); TDRD15:protein_coding(KNOWN); C2orf43:protein_coding(KNOWN)	APOB: apolipoprotein B (19 kb)	0.619	1 HDL cholesterol // 1 High density lipoprotein cholesterol levels // 1 Triglyceride levels // 1 Oxidized LDL cholesterol levels // 1 Ceramide_42:2_[M-H]1- levels // 1 Concentration of large LDL particles // 1 Cholesteryl ester levels in LDL // 1 Phospholipid levels in medium LDL // 1 Total lipid levels in medium VLDL // 1 Total cholesterol minus HDL-C levels // 1 Free cholesterol levels in very …	AC010872.1 | AC067959.1 | APOB | C2orf43 | GDF7	SH2D1A		PCSK9_free	0.235842	0.235842	0.98637	14825	2	0.0217432	0.0057461	3.80835	0	0.011092	0.00844109	0.72683	0.0666435	0.023878	0.00566731	4.60054	0.456379	0.0122547	0.00707889	1.08002	0	0.0183704	0.0047576	3.94785	0.0809039	0.0228253	0.00403895	7.79875	0	0.019338	0.00442526	4.9045
rs61773917:55736663:T:A	1p32.3	1	55736663	A	T	rs10888908:55726519:T:C	0.749727	FALSE	MIR4422 (45 kb); GYG1P3 (48 kb); USP24 (56 kb); GOT2P1 (96 kb)	MIR4422:miRNA(KNOWN); GYG1P3:pseudogene(KNOWN); USP24:protein_coding(KNOWN); GOT2P1:pseudogene(KNOWN)	MIR4422: microRNA 4422 (45 kb)	7.402	1 PCSK9 levels // 0.75 Apolipoprotein B levels // 0.75 Total cholesterol levels // 0.75 Low density lipoprotein cholesterol levels	TTC4 | USP24	IFI27		PCSK9_free	0.070638	0.070638	0.991113	14825	2	-0.0417805	0.00963345	4.83378	0.532933	-0.0214567	0.0132999	0.971579	0	-0.0339288	0.00923157	3.62037	0	-0.0416768	0.0132123	2.79155	0	-0.0347869	0.00781435	5.0697	0.347086	-0.0376875	0.00667173	7.78999	0	-0.0364705	0.00756948	5.83923
rs10184054:21203877:C:G	2p24.1	2	21203877	G	C	rs1367117:21263900:G:A	0.106265	FALSE	APOB (20 kb); TDRD15 (140 kb); C2orf43 (180 kb)	APOB:protein_coding(KNOWN); TDRD15:protein_coding(KNOWN); C2orf43:protein_coding(KNOWN)	APOB: apolipoprotein B (20 kb)	2.242	1 Omega-3 fatty acid levels // 1 Total omega-3 fatty acid levels // 0.983 Triglycerides // 0.983 Triglyceride levels // 0.983 High density lipoprotein cholesterol levels // 0.983 Ceramide_42:2_[M-H]1- levels // 0.983 Total free cholesterol levels // 0.978 HDL cholesterol // 0.978 Oxidized LDL cholesterol levels // 0.978 Concentration of large LDL particles // 0.978 Cholesteryl ester levels in LDL…	AC010872.1 | AC067959.1 | APOB | C2orf43 | GDF7	SH2D1A		PCSK9_free	0.233775	0.233775	0.987281	14825	2	0.0209919	0.0057714	3.55658	0	0.0134214	0.00851859	0.941878	0.0003113	0.0247088	0.00569061	4.85135	0.423391	0.0139498	0.00711718	1.30271	0	0.0186102	0.00478571	3.99671	0	0.0228765	0.00405613	7.77074	0	0.020513	0.0044457	5.40267
rs34921607:21279589:TA:T	2p24.1	2	21279589	T	TA	rs1367117:21263900:G:A	0.318214	FALSE	APOB (13 kb); TDRD15 (67 kb)	APOB:protein_coding(KNOWN); TDRD15:protein_coding(KNOWN)	APOB: apolipoprotein B (13 kb)		0.976 Height // 0.969 Serum alkaline phosphatase levels // 0.778 Total cholesterol levels // 0.778 Proprotein convertase subtilisin/kexin type 9 levels // 0.742 Free cholesterol to total lipids ratio in IDL // 0.742 Cholesterol to total lipids in medium LDL percentage (UKB data field 23620) // 0.735 Cholesterol to total lipids ratio in medium LDL // 0.729 Coronary artery disease // 0.57 Education…	AC010872.1 | AC067959.1 | APOB | C2orf43 | HS1BP3 | LDAH | RHOB | TDRD15 | XM_371480			PCSK9_free	0.491165	0.491165	0.976466	9621	2	0.0261282	0.00728963	3.47057	0	0.00754135	0.0140988	0.226786	0.119468	0.0299616	0.00687688	4.87806	0	0.0151514	0.0113474	0.742453	0	0.0222075	0.00648563	3.20996	0.270807	0.0281565	0.00500706	7.72863	0	0.0259833	0.00588295	4.99826
rs11902417:21198900:G:A	2p24.1	2	21198900	A	G	rs4665710:21221035:A:C	0.86645	FALSE	APOB (25 kb); TDRD15 (150 kb); C2orf43 (180 kb)	APOB:protein_coding(KNOWN); TDRD15:protein_coding(KNOWN); C2orf43:protein_coding(KNOWN)	APOB: apolipoprotein B (25 kb)	3.028	1 HDL cholesterol // 1 High density lipoprotein cholesterol levels // 1 Triglyceride levels // 1 Oxidized LDL cholesterol levels // 1 Ceramide_42:2_[M-H]1- levels // 1 Concentration of large LDL particles // 1 Cholesteryl ester levels in LDL // 1 Phospholipid levels in medium LDL // 1 Total lipid levels in medium VLDL // 1 Total cholesterol minus HDL-C levels // 1 Free cholesterol levels in very …	AC010872.1 | AC067959.1 | APOB | C2orf43 | GDF7	SH2D1A		PCSK9_free	0.235078	0.235078	0.99004	14825	2	0.0215724	0.00574295	3.76055	0	0.0112887	0.00844113	0.745	0.0747753	0.0237997	0.00566893	4.57236	0.46801	0.0121417	0.00707927	1.06504	0	0.0183185	0.00475582	3.931	0.0143761	0.0227005	0.00403844	7.72264	0	0.0192448	0.00442612	4.86105
rs174548:61571348:C:G	11q12.2	11	61571348	G	C	rs174535:61551356:T:C	0.776183	FALSE	FADS1 (0 kb, 5'utr/5 prime UTR/MODIFIER | intron/Intron/MODIFIER | nc-RNA/Non coding transcript/MODIFIER); FADS2 (0 kb, intron/Intron/MODIFIER); FEN1 (6.6 kb); TMEM258 (11 kb); MIR1908 (11 kb); MIR611 (11 kb); MYRF (15 kb)	FADS1:protein_coding(KNOWN); FADS2:protein_coding(KNOWN); FEN1:protein_coding(KNOWN); TMEM258:protein_coding(KNOWN); MIR1908:miRNA(KNOWN); MIR611:miRNA(KNOWN); MYRF:protein_coding(KNOWN)	FADS1: fatty acid desaturase 1 (0 kb)	0.945	1 Eosinophil counts // 1 Cholesteryl ester levels // 1 Serum metabolite ratios in chronic kidney disease // 1 Serum metabolite levels (CMS) // 1 Youthful appearance (self-reported) // 1 Platelet count // 1 Plasma omega-6 polyunsaturated fatty acid levels (dihomo-gamma-linolenic acid) // 1 Delta-6 desaturase activity // 1 Sum eosinophil basophil counts // 1 Hematology traits // 1 Metabolite levels…	B3GAT3 | BEST1 | BSCL2 | C11orf10 | C11ORF10 | C11orf9 | CPSF7 | DAGLA | DDB1 | DKFZP434K028 | FADS1 | FADS2 | FADS3 | FEN1 | FTH1 | FTHL16 | HNRNPUL2 | INTS5 | MYRF | PGA4 | PGA5 | PPP1R32 | RAB3IL1 | RP11-467L20.9 | SNORA57 | SYT7 | TMEM132A | TMEM179B | TMEM258 | UQCC3 | VPS37C	ABCA1 | CACNA1I | DHCR24 | DSC1 | FDFT1 | INSIG1 | LDLR | SCD | SQLE | SREBF2		PCSK9_free	0.297613	0.297613	0.992786	14825	2	0.0208436	0.00534824	4.00938	0.377414	0.0143873	0.00802011	1.13801	0	0.0210805	0.00519541	4.28844	0.293721	0.0148449	0.00698253	1.47641	0.291534	0.0188563	0.00445674	4.63329	0	0.0209655	0.00373022	7.72028	0	0.0188585	0.0041693	5.21468
rs174560:61581764:T:C	11q12.2	11	61581764	C	T	rs174535:61551356:T:C	0.772526	FALSE	FADS1 (0 kb, nc-exon/Non coding transcript exon/MODIFIER | intron/NMD transcript/MODIFIER | intron/Intron/MODIFIER | nc-RNA/Non coding transcript/MODIFIER | near_gene/Upstream gene/MODIFIER | near_gene/Downstream gene/MODIFIER); FADS2 (0 kb, intron/Intron/MODIFIER | near_gene/Upstream gene/MODIFIER); MIR1908 (0.87 kb, near_gene/Downstream gene/MODIFIER); FEN1 (17 kb); TMEM258 (21 kb); MIR611 (22 …	FADS1:protein_coding(KNOWN); FADS2:protein_coding(KNOWN); MIR1908:miRNA(KNOWN); FEN1:protein_coding(KNOWN); TMEM258:protein_coding(KNOWN); MIR611:miRNA(KNOWN); MYRF:protein_coding(KNOWN)	FADS1: fatty acid desaturase 1 (0 kb)	4.672	1 Hemoglobin // 1 Serum metabolite levels // 1 Phosphatidylcholine-ether levels // 1 Phosphatidylinositol levels // 1 Serum metabolite ratios in chronic kidney disease // 1 Serum metabolite concentrations in chronic kidney disease // 1 Sleep duration // 1 Phosphatidylcholine-O(36:5)_[M+H]1+/Phosphatidylcholine-P(36:4)_[M+H]1+ levels // 1 Phosphatidylcholine-O(38:5)_[M+H]1+/Phosphatidylcholine-P(3…	B3GAT3 | BEST1 | BSCL2 | C11orf10 | C11ORF10 | C11orf9 | CPSF7 | DAGLA | DDB1 | DKFZP434K028 | FADS1 | FADS2 | FADS3 | FEN1 | FTH1 | FTHL16 | HNRNPUL2 | INTS5 | MYRF | PGA4 | PGA5 | PPP1R32 | RAB3IL1 | RP11-467L20.9 | SNORA57 | SYT7 | TMEM132A | TMEM179B | TMEM258 | UQCC3 | VPS37C	ABCA1 | CACNA1I | DHCR24 | DSC1 | FDFT1 | INSIG1 | LDLR | SCD | SQLE | SREBF2		PCSK9_free	0.294745	0.294745	0.989054	14825	2	0.0208323	0.00536015	3.99031	0.385266	0.0156983	0.00804098	1.29383	0.0477911	0.021143	0.00521056	4.29098	0.22971	0.0148295	0.0070127	1.46413	0.299122	0.0192528	0.00446718	4.78688	0	0.020992	0.00373985	7.70179	0	0.0188973	0.00418354	5.20211
rs6754295:21206183:T:G	2p24.1	2	21206183	G	T	rs4665710:21221035:A:C	0.86645	FALSE	APOB (18 kb); TDRD15 (140 kb); C2orf43 (180 kb)	APOB:protein_coding(KNOWN); TDRD15:protein_coding(KNOWN); C2orf43:protein_coding(KNOWN)	APOB: apolipoprotein B (18 kb)	3.293	1 HDL cholesterol // 1 High density lipoprotein cholesterol levels // 1 Triglyceride levels // 1 Oxidized LDL cholesterol levels // 1 Ceramide_42:2_[M-H]1- levels // 1 Concentration of large LDL particles // 1 Cholesteryl ester levels in LDL // 1 Phospholipid levels in medium LDL // 1 Total lipid levels in medium VLDL // 1 Total cholesterol minus HDL-C levels // 1 Free cholesterol levels in very …	AC010872.1 | AC067959.1 | APOB | C2orf43 | GDF7	SH2D1A		PCSK9_free	0.235371	0.235371	0.987502	14825	2	0.021427	0.00574768	3.71139	0	0.0116999	0.00844317	0.783391	0.0740766	0.0238485	0.00566913	4.58831	0.45592	0.0122419	0.00707746	1.07859	0	0.0183467	0.00475886	3.93717	0	0.0226544	0.00404015	7.68808	0	0.0193121	0.00442578	4.89187
rs2495506:55481769:A:G	1p32.3	1	55481769	G	A	rs11206510:55496039:T:C	0.234714	FALSE	BSND (5.2 kb); PCSK9 (23 kb); TMEM61 (24 kb); USP24 (50 kb)	BSND:protein_coding(KNOWN); PCSK9:protein_coding(KNOWN); TMEM61:protein_coding(KNOWN); USP24:protein_coding(KNOWN)	BSND: Bartter syndrome, infantile, with sensorineural deafness (Barttin) (5.2 kb)	11.22	0.633 TestASV_2 (Bacteroides) prevalence	BSND | PCSK9			PCSK9_males	0.266158	0.733842	0.947807	11080	2	0.024062	0.00571456	4.59245	0	0.0183192	0.00820388	1.59572	0.0670822	0.0175111	0.00542708	2.9021	0	0.0360239	0.00716639	6.30705	0.113203	0.0221859	0.00469661	5.63559	0	0.0206176	0.00393903	6.77837	0	0.0242585	0.0043276	7.6848
rs6544366:21204025:G:T	2p24.1	2	21204025	T	G	rs4665710:21221035:A:C	0.860535	FALSE	APOB (20 kb); TDRD15 (140 kb); C2orf43 (180 kb)	APOB:protein_coding(KNOWN); TDRD15:protein_coding(KNOWN); C2orf43:protein_coding(KNOWN)	APOB: apolipoprotein B (20 kb)	0.502	1 Triglycerides // 1 Triglyceride levels // 1 High density lipoprotein cholesterol levels // 1 Ceramide_42:2_[M-H]1- levels // 1 Total free cholesterol levels // 0.994 HDL cholesterol // 0.994 Oxidized LDL cholesterol levels // 0.994 Concentration of large LDL particles // 0.994 Cholesteryl ester levels in LDL // 0.994 Phospholipid levels in medium LDL // 0.994 Total lipid levels in medium VLDL /…	AC010872.1 | AC067959.1 | APOB | C2orf43 | GDF7	SH2D1A		PCSK9_free	0.235391	0.235391	0.988586	14825	2	0.0215363	0.0057441	3.74812	0	0.0112511	0.00843762	0.74194	0.0761967	0.0236368	0.00566846	4.51774	0.455944	0.0124575	0.00707903	1.10663	0	0.0182791	0.00475584	3.91631	0.0150987	0.0226005	0.00403867	7.65966	0	0.0192692	0.00442584	4.87256
rs115749208:55490282:C:T	1p32.3	1	55490282	T	C	rs9436961:55488831:T:A	0.417245	FALSE	BSND (14 kb); PCSK9 (15 kb); TMEM61 (32 kb); USP24 (42 kb)	BSND:protein_coding(KNOWN); PCSK9:protein_coding(KNOWN); TMEM61:protein_coding(KNOWN); USP24:protein_coding(KNOWN)	BSND: Bartter syndrome, infantile, with sensorineural deafness (Barttin) (14 kb)	2.116	0.907 LDL cholesterol levels x short total sleep time interaction (2df test) // 0.67 LDL (standard GWA) // 0.474 Apolipoprotein B levels // 0.474 Low density lipoprotein cholesterol levels // 0.382 Free cholesterol levels in IDL // 0.382 Cholesterol to total lipids ratio in medium VLDL // 0.382 Phospholipids to total lipids ratio in medium VLDL // 0.382 Cholesteryl ester levels in medium VLDL // …	MROH7 | PCSK9 | SSBP3 | TCEANC2 | TMEM61 | USP24			PCSK9_free	0.113774	0.113774	0.964925	14825	2	0.0243877	0.00774944	2.78142	0	0.00603081	0.0107312	0.241617	0	0.0359829	0.00757292	5.69535	0	0.0237366	0.00954859	1.88596	0	0.0180959	0.00629262	2.39473	0.480044	0.0303189	0.00542152	7.65276	0.126782	0.0312543	0.0059349	6.85513
rs3076276:62650147:CAA:CA	6q11.1	6	62650147	CA	CAA	rs3076276:62650147:CAA:CA	1	TRUE	KHDRBS2 (0 kb, intron/Intron/MODIFIER)	KHDRBS2:protein_coding(KNOWN)	KHDRBS2: KH domain containing, RNA binding, signal transduction associated 2 (0 kb)		0.529 Morning person // 0.529 Chronotype // 0.323 Alzheimer’s disease polygenic risk score (upper quantile vs lower quantile)	KHDRBS2 | RP1-240B8.3	RAB23		PCSK9_treated	0.111389	0.111389	0.924373	2537	2	0.00351803	0.0119809	0.113817	0	-0.109799	0.0235264	5.51578	0.553238	-0.0173289	0.011233	0.911967	0.688215	-0.0617386	0.0176997	3.32114	0.543258	-0.0198176	0.0106932	1.19464	0.945717	-0.00757638	0.00820244	0.449906	0.37937	-0.0300801	0.00948703	2.81907
rs7557067:21208211:A:G	2p24.1	2	21208211	G	A	rs4665710:21221035:A:C	0.860535	FALSE	APOB (16 kb); TDRD15 (140 kb); C2orf43 (190 kb)	APOB:protein_coding(KNOWN); TDRD15:protein_coding(KNOWN); C2orf43:protein_coding(KNOWN)	APOB: apolipoprotein B (16 kb)	2.857	1 Triglycerides // 1 Triglyceride levels // 1 High density lipoprotein cholesterol levels // 1 Ceramide_42:2_[M-H]1- levels // 1 Total free cholesterol levels // 0.994 HDL cholesterol // 0.994 Oxidized LDL cholesterol levels // 0.994 Concentration of large LDL particles // 0.994 Cholesteryl ester levels in LDL // 0.994 Phospholipid levels in medium LDL // 0.994 Total lipid levels in medium VLDL /…	AC010872.1 | AC067959.1 | APOB | C2orf43 | GDF7	SH2D1A		PCSK9_free	0.235386	0.235386	0.987222	14825	2	0.0213034	0.00574968	3.67221	0	0.0112179	0.00844679	0.737734	0.0809785	0.0238107	0.0056707	4.57346	0.455286	0.0129056	0.00707966	1.16663	0	0.01811	0.00476064	3.84687	0	0.0225744	0.00404141	7.63416	0	0.0195487	0.00442706	4.9961
rs374857577:21374758:CT:C	2p24.1	2	21374758	C	CT	rs1367117:21263900:G:A	0.144704	FALSE	TDRD15 (8.6 kb); APOB (110 kb)	TDRD15:protein_coding(KNOWN); APOB:protein_coding(KNOWN)	TDRD15: tudor domain containing 15 (8.6 kb)		0.757 Educational attainment // 0.704 LDL cholesterol // 0.704 Cholesterol, total // 0.491 Response to lamotrigine in genetic generalized epilepsy // 0.448 Height // 0.447 Serum alkaline phosphatase levels // 0.346 Total cholesterol levels // 0.346 Proprotein convertase subtilisin/kexin type 9 levels // 0.337 Free cholesterol to total lipids ratio in IDL // 0.337 Cholesterol to total lipids in me…	AC010872.1 | AC067959.1 | APOB | C2orf43 | HS1BP3 | LDAH | RHOB | TDRD15			PCSK9_free	0.374339	0.374339	0.896485	9621	2	0.0252247	0.00800171	2.79272	0.340962	0.00764298	0.0150847	0.211922	0.757817	0.0350957	0.00747863	5.56918	0	0.010897	0.0115747	0.459963	0	0.0213639	0.00708004	2.59376	0.0567466	0.0304934	0.00546899	7.61069	0	0.0279688	0.00628336	5.06733
rs1599767:117949816:A:C	12q24.22	12	117949816	C	A	rs4767549:117950252:C:T	0.97084	FALSE	KSR2 (0 kb, intron/Intron/MODIFIER); NOS1 (60 kb)	KSR2:protein_coding(KNOWN); NOS1:protein_coding(KNOWN)	KSR2: kinase suppressor of ras 2 (0 kb)	1.84	0.954 PCSK9 levels // 0.95 Sleep duration // 0.95 Insomnia // 0.942 Daytime nap // 0.872 Height	KSR2			PCSK9_males	0.405949	0.405949	0.972585	11080	2	-0.00110277	0.00499879	0.0829096	0	-0.0109869	0.00736646	0.868677	0.261815	-0.021836	0.00483607	5.19609	0	-0.0211168	0.00644827	2.97646	0	-0.00421918	0.00414297	0.510707	0.188783	-0.0118123	0.00347912	3.16932	0.887464	-0.0215771	0.00386992	7.60777
rs174528:61543499:T:C	11q12.2	11	61543499	C	T	rs174535:61551356:T:C	0.872643	FALSE	MYRF (0 kb, intron/Intron/MODIFIER | near_gene/Upstream gene/MODIFIER); TMEM258 (0 kb, intron/Intron/MODIFIER | nc-RNA/Non coding transcript/MODIFIER); MIR611 (16 kb); FEN1 (17 kb); FADS2 (17 kb); FADS1 (24 kb); DAGLA (29 kb); MIR1908 (39 kb)	MYRF:protein_coding(KNOWN); TMEM258:protein_coding(KNOWN); MIR611:miRNA(KNOWN); FEN1:protein_coding(KNOWN); FADS2:protein_coding(KNOWN); FADS1:protein_coding(KNOWN); DAGLA:protein_coding(KNOWN); MIR1908:miRNA(KNOWN)	MYRF: myelin regulatory factor (0 kb)	2.571	1 Hemoglobin concentration // 1 Postprandial very large HDL particle concentration // 1 Fasting total cholesterol in HDL3 // 1 Fasting total cholesterol in HDL // 1 Postprandial cholesterol esters in very large HDL // 1 Postprandial free cholesterol in very large HDL // 1 Postprandial total lipids in very large HDL // 1 Fasting total cholesterol in HDL2 // 1 Fasting cholesterol esters in very lar…	AHNAK | ASRGL1 | B3GAT3 | BEST1 | C11orf10 | C11ORF10 | C11orf9 | CPSF7 | DAGLA | DDB1 | DKFZP434K028 | EEF1G | FADS1 | FADS2 | FADS3 | FEN1 | FTH1 | FTHL16 | GANAB | HNRNPUL2 | INCENP | INTS5 | MYRF | PGA4 | PGA5 | RAB3IL1 | RP11-467L20.9 | SNORA57 | TMEM132A | TMEM138 | TMEM179B | TMEM258 | TUT1 | VPS37C	ABCA1 | ACACA | CACNA1I | DHCR24 | DSC1 | FDFT1 | INSIG1 | LDLR | SCD | SQLE | SREBF2		PCSK9_free	0.352208	0.352208	0.969288	14825	2	0.0239169	0.00514817	5.46729	0.574646	0.0161421	0.00762341	1.4669	0.468325	0.0163419	0.00500093	2.9549	0	0.0109855	0.00665838	1.00748	0.570419	0.0214818	0.00427327	6.30275	0	0.0200195	0.00359063	7.60455	0.102259	0.0144101	0.00399974	3.50144
rs28456:61589481:A:G	11q12.2	11	61589481	G	A	rs174535:61551356:T:C	0.762729	FALSE	FADS2 (0 kb, intron/Intron/MODIFIER); FADS1 (0 kb, intron/Intron/MODIFIER | near_gene/Upstream gene/MODIFIER); MIR1908 (6.8 kb); FEN1 (25 kb); TMEM258 (29 kb); MIR611 (29 kb); MYRF (33 kb)	FADS2:protein_coding(KNOWN); FADS1:protein_coding(KNOWN); MIR1908:miRNA(KNOWN); FEN1:protein_coding(KNOWN); TMEM258:protein_coding(KNOWN); MIR611:miRNA(KNOWN); MYRF:protein_coding(KNOWN)	FADS2: fatty acid desaturase 2 (0 kb)	1.298	1 Platelet count // 1 Serum metabolite levels // 1 Hemoglobin concentration // 1 Red blood cell count // 1 Hematocrit // 1 Phosphatidylcholine-ether levels // 1 Lysophosphatidylethanolamine levels // 1 Phosphatidylcholine levels // 1 Phosphatidylinositol levels // 1 Cholesteryl ester levels // 1 Serum metabolite ratios in chronic kidney disease // 1 LDL cholesterol levels x long total sleep time …	B3GAT3 | BEST1 | BSCL2 | C11orf10 | C11ORF10 | C11orf9 | CPSF7 | DAGLA | DDB1 | DKFZP434K028 | FADS1 | FADS2 | FADS3 | FEN1 | FTH1 | FTHL16 | HNRNPUL2 | INTS5 | MYRF | PGA4 | PGA5 | PPP1R32 | RAB3IL1 | RP11-467L20.9 | SNORA57 | SYT7 | TMEM132A | TMEM179B | TMEM258 | UQCC3 | VPS37C	ABCA1 | CACNA1I | DHCR24 | DSC1 | FDFT1 | INSIG1 | LDLR | SCD | SQLE | SREBF2		PCSK9_free	0.297284	0.297284	0.984702	14825	2	0.0208916	0.00536303	4.00625	0.367674	0.0142902	0.00801936	1.12673	0	0.0208168	0.00521378	4.16828	0.349201	0.0150373	0.00699782	1.50115	0.30589	0.0188516	0.00446513	4.61592	0	0.0208531	0.00374201	7.60063	0	0.0187538	0.00418203	5.13535
rs4075673:21150787:T:C	2p24.1	2	21150787	C	T	rs1367117:21263900:G:A	0.290604	FALSE	APOB (74 kb); C2orf43 (130 kb); TDRD15 (200 kb)	APOB:protein_coding(KNOWN); C2orf43:protein_coding(KNOWN); TDRD15:protein_coding(KNOWN)	APOB: apolipoprotein B (74 kb)	7.193	0.668 Cholesteryl esters in LDL (UKB data field 23417) // 0.668 Clinical LDL cholesterol levels (UKB data field 23404) // 0.668 LDL cholesterol levels (UKB data field 23405) // 0.668 Phospholipids in LDL (UKB data field 23413) // 0.668 Total free cholesterol levels (UKB data field 23419) // 0.668 Total cholesterol minus HDL-C levels (UKB data field 23401) // 0.668 Cholesteryl esters in large LDL …	AC010872.1 | AC067959.1 | APOB | C2orf43 | GDF7 | SDC1	SH2D1A		PCSK9_free	0.434159	0.565841	0.996789	14825	2	0.0165631	0.00493446	3.10266	0	0.00840104	0.00726034	0.609519	0.576098	0.0215363	0.0047829	5.17645	0	0.0133649	0.00628354	1.47486	0	0.0139842	0.00408764	3.20511	0	0.0191272	0.00343771	7.58092	0	0.0185387	0.0038068	5.95117
rs35871120:56488099:G:T	1p32.2	1	56488099	T	G	rs12758651:56413408:A:G	0.239897	FALSE	PIGQP1 (83 kb)	PIGQP1:pseudogene(KNOWN)	PIGQP1: phosphatidylinositol glycan anchor biosynthesis, class Q pseudogene 1 (83 kb)	1.166		RP1-158P9.1 | USP24			PCSK9_males	0.0213983	0.0213983	0.922178	10733	2	0.00554269	0.0174376	0.125533	0	0.0193136	0.0275491	0.315967	0.367989	-0.0835419	0.0166846	6.25004	0	-0.0656574	0.0264056	1.88396	0.654873	0.00948176	0.0147576	0.283523	0	-0.0409645	0.0120669	3.16995	0.926608	-0.0784389	0.014109	7.56718
rs28385702:55505804:T:A	1p32.3	1	55505804	A	T	rs79224150:55499519:A:C	0.954892	FALSE	PCSK9 (0 kb, intron/Intron/MODIFIER | near_gene/Upstream gene/MODIFIER); USP24 (26 kb); BSND (29 kb); TMEM61 (48 kb)	PCSK9:protein_coding(KNOWN); USP24:protein_coding(KNOWN); BSND:protein_coding(KNOWN); TMEM61:protein_coding(KNOWN)	PCSK9: proprotein convertase subtilisin/kexin type 9 (0 kb)	10.13		FAM151A | SSBP3 | TMEM59			PCSK9_males	0.0176638	0.0176638	0.853977	10923	2	-0.0433102	0.0211871	1.38661	0	-0.0577241	0.03625	0.953536	0	-0.0700994	0.0194642	3.50113	0	-0.130268	0.0286017	5.27864	0.216512	-0.0469803	0.0183211	1.98549	0	-0.0578382	0.0143473	4.25793	0	-0.0891444	0.0160961	7.51668
rs3923037:21148274:A:C	2p24.1	2	21148274	C	A	rs4665710:21221035:A:C	0.402288	FALSE	APOB (76 kb); C2orf43 (130 kb); TDRD15 (200 kb)	APOB:protein_coding(KNOWN); C2orf43:protein_coding(KNOWN); TDRD15:protein_coding(KNOWN)	APOB: apolipoprotein B (76 kb)	0.657	0.986 Familial combined hyperlipidemia defined by Goldstein criteria // 0.461 LDL cholesterol levels x long total sleep time interaction (2df test) // 0.461 Triglyceride levels x short total sleep time interaction (2df test) // 0.461 HDL cholesterol levels x long total sleep time interaction (2df test) // 0.461 Triglyceride levels x long total sleep time interaction (2df test) // 0.461 Triglyceri…	AC010872.1 | AC067959.1 | APOB | C2orf43 | GDF7 | HS1BP3 | RHOB | RP11-644K8.1	SH2D1A		PCSK9_free	0.366078	0.366078	0.995755	14825	2	0.0176844	0.00501289	3.37792	0	0.0125015	0.00750085	1.022	0.548248	0.0212525	0.00495496	4.74974	0.110863	0.0117661	0.00641655	1.1765	0	0.0160842	0.00417448	3.93305	0	0.0194892	0.00352747	7.48354	0	0.0177088	0.00392277	5.19619
rs4767550:117951150:A:G	12q24.22	12	117951150	G	A	rs4767549:117950252:C:T	0.937906	FALSE	KSR2 (0 kb, intron/Intron/MODIFIER | near_gene/Downstream gene/MODIFIER); NOS1 (61 kb)	KSR2:protein_coding(KNOWN); NOS1:protein_coding(KNOWN)	KSR2: kinase suppressor of ras 2 (0 kb)	19.79	1 Sleep duration // 1 Insomnia // 0.918 Daytime nap // 0.913 PCSK9 levels // 0.832 Height	KSR2			PCSK9_males	0.406432	0.406432	0.972643	11080	2	-0.000835459	0.00500229	0.0615328	0	-0.0102205	0.00736814	0.782932	0.232109	-0.0215709	0.00484037	5.07768	0	-0.0209434	0.00644299	2.93931	0.000544466	-0.00379642	0.00414525	0.443957	0.0995311	-0.0115442	0.00348189	3.04405	0.88731	-0.0213445	0.00387098	7.45487
rs12424671:117945845:A:G	12q24.22	12	117945845	G	A	rs4767549:117950252:C:T	0.916038	FALSE	KSR2 (0 kb, intron/Intron/MODIFIER); NOS1 (56 kb)	KSR2:protein_coding(KNOWN); NOS1:protein_coding(KNOWN)	KSR2: kinase suppressor of ras 2 (0 kb)	2.251	0.974 PCSK9 levels // 0.97 Daytime nap // 0.957 Insomnia // 0.921 Sleep duration // 0.898 Height	KSR2			PCSK9_males	0.400494	0.400494	0.983088	11080	2	-0.00210782	0.00500115	0.171343	0	-0.0114993	0.00740552	0.920367	0.136553	-0.0215779	0.00481424	5.12735	0	-0.0206209	0.00642288	2.87916	0	-0.0050494	0.0041512	0.650002	0.0946335	-0.0122135	0.00347175	3.36696	0.872882	-0.0212336	0.00385325	7.44641
rs174530:61546592:A:G	11q12.2	11	61546592	G	A	rs174535:61551356:T:C	0.881804	FALSE	MYRF (0 kb, nc-exon/Non coding transcript exon/MODIFIER | intron/Intron/MODIFIER | nc-RNA/Non coding transcript/MODIFIER | near_gene/Upstream gene/MODIFIER); TMEM258 (0 kb, intron/Intron/MODIFIER | nc-RNA/Non coding transcript/MODIFIER); MIR611 (13 kb); FEN1 (14 kb); FADS2 (14 kb); FADS1 (21 kb); DAGLA (32 kb); MIR1908 (36 kb)	MYRF:protein_coding(KNOWN); TMEM258:protein_coding(KNOWN); MIR611:miRNA(KNOWN); FEN1:protein_coding(KNOWN); FADS2:protein_coding(KNOWN); FADS1:protein_coding(KNOWN); DAGLA:protein_coding(KNOWN); MIR1908:miRNA(KNOWN)	MYRF: myelin regulatory factor (0 kb)	4.382	1 Serum metabolite levels // 1 Metabolite levels // 1 Serum metabolite ratios in chronic kidney disease // 1 Serum total protein level // 1 Phosphatidylcholine-O(36:5)_[M+H]1+/Phosphatidylcholine-P(36:4)_[M+H]1+ levels // 1 Phosphatidylcholine-O(38:5)_[M+H]1+/Phosphatidylcholine-P(38:4)_[M+H]1+ levels // 1 Phosphatidylcholine(32:0)_[M+H]1+/Phosphatidylethanolamine(35:0)_[M+H]1+/Phosphatidate(37:1…	AHNAK | ASRGL1 | B3GAT3 | BEST1 | C11orf10 | C11ORF10 | C11orf9 | CPSF7 | DAGLA | DDB1 | DKFZP434K028 | EEF1G | FADS1 | FADS2 | FADS3 | FEN1 | FTH1 | FTHL16 | GANAB | HNRNPUL2 | INTS5 | MYRF | PGA4 | PGA5 | RAB3IL1 | RP11-467L20.9 | SNORA57 | TMEM132A | TMEM179B | TMEM258 | VPS37C	ABCA1 | ACACA | CACNA1I | DHCR24 | DSC1 | FDFT1 | INSIG1 | LDLR | SCD | SQLE | SREBF2		PCSK9_free	0.345556	0.345556	0.974834	14825	2	0.0227416	0.00516096	4.97663	0.630168	0.0168525	0.00763876	1.56396	0.400302	0.0170747	0.00501435	3.16704	0	0.0120379	0.00666785	1.15129	0.590218	0.0208959	0.00428325	5.97116	0	0.0198265	0.00359992	7.43667	0	0.0152552	0.00400865	3.84889
rs34823298:56509181:G:A	1p32.2	1	56509181	A	G	rs12758651:56413408:A:G	0.239897	FALSE	PIGQP1 (100 kb)	PIGQP1:pseudogene(KNOWN)	PIGQP1: phosphatidylinositol glycan anchor biosynthesis, class Q pseudogene 1 (100 kb)	1.758		RP1-158P9.1 | USP24			PCSK9_males	0.0214555	0.0214555	0.928862	10733	2	0.00552174	0.0173019	0.126091	0	0.0174934	0.0274226	0.28121	0.381484	-0.0819492	0.0165494	6.12565	0.0454562	-0.0647653	0.0262109	1.8651	0.656582	0.00893047	0.0146562	0.265743	0	-0.0401572	0.011971	3.10632	0.925078	-0.0770513	0.0139976	7.43125
rs952275:21221399:T:G	2p24.1	2	21221399	G	T	rs1367117:21263900:G:A	0.371312	FALSE	RP11-116D2.1 (0.79 kb, near_gene/Downstream gene/MODIFIER); APOB (2.9 kb, near_gene/Downstream gene/MODIFIER); TDRD15 (130 kb); C2orf43 (200 kb)	RP11-116D2.1:lincRNA(KNOWN); APOB:protein_coding(KNOWN); TDRD15:protein_coding(KNOWN); C2orf43:protein_coding(KNOWN)	APOB: apolipoprotein B (2.9 kb)	5.098	1 Familial combined hyperlipidemia defined by Brunzell criteria // 1 Familial combined hyperlipidemia defined by Dutch criteria // 1 Familial combined hyperlipidemia defined by Mexico criteria // 1 Familial combined hyperlipidemia defined by Consensus criteria // 1 Triglycerides to total lipids ratio in chylomicrons and extremely large VLDL // 1 Vitamin D levels // 1 Phospholipids to total lipids…	AC010872.1 | APOB | C2orf43 | GDF7 | LAPTM4A | LDAH | SDC1 | TDRD15			PCSK9_free	0.498246	0.498246	0.99843	14825	2	-0.0222238	0.00488112	5.276	0	-0.00419676	0.00726017	0.25053	0.160384	-0.0155149	0.004781	2.93807	0	-0.00837785	0.00607421	0.772229	0.114785	-0.016612	0.00405723	4.3737	0.764488	-0.0187998	0.00341889	7.41474	0	-0.0127847	0.00375782	3.17428
rs73001020:19418866:C:T	19p13.11	19	19418866	T	C	rs8107974:19388500:A:T	0.390952	FALSE	SUGP1 (0 kb, intron/NMD transcript/MODIFIER | intron/Intron/MODIFIER | nc-RNA/Non coding transcript/MODIFIER | near_gene/Upstream gene/MODIFIER); MAU2 (13 kb); TM6SF2 (35 kb); HAPLN4 (45 kb)	SUGP1:protein_coding(KNOWN); MAU2:protein_coding(KNOWN); TM6SF2:protein_coding(KNOWN); HAPLN4:protein_coding(KNOWN)	SUGP1: SURP and G patch domain containing 1 (0 kb)	2.598	1 Multi-trait sum score // 0.665 LDL cholesterol // 0.488 Triglycerides // 0.488 Stromal cell-derived factor 2-like protein 1 levels // 0.488 Calcium levels // 0.488 Alanine aminotransferase levels // 0.488 Fasting triglycerides levels in very large HDL // 0.488 Total cholesterol levels // 0.488 Triglyceride levels // 0.488 Low density lipoprotein cholesterol levels // 0.488 Cathepsin D levels //…	AC007204.1 | ATP13A1 | BNIP3P9 | BORCS8 | C19orf60 | CERS1 | CTC-260E6.4 | CTC-559E9.9 | FKBP8 | GATAD2A | GMIP | KIAA0892 | KIAA1683 | LPAR2 | LRRC25 | MAU2 | MEF2BNB | NR2C2AP | PBX4 | RFXANK | SLC25A42 | SUGP1 | SUGP2 | TM6SF2 | TMEM161A | YJEFN3 | ZNF101 | ZNF14 | ZNF253 | ZNF486 | ZNF506 | ZNF682 | ZNF85 | ZNF90 | ZNF93	GADD45G | MED7 | PHF19 | RUNDC3A | TRIM41 | ZNF85		PCSK9_free	0.0416055	0.0416055	0.92866	14825	2	-0.0486598	0.0130318	3.72632	0	-0.0290993	0.0224387	0.710048	0.206912	-0.0493232	0.0122101	4.25859	0.211062	-0.0296908	0.0171751	1.07791	0	-0.0437262	0.0112871	3.97043	0	-0.0490131	0.00891872	7.40955	0	-0.0427321	0.00995433	4.75273
rs2495503:55485917:A:G	1p32.3	1	55485917	G	A	rs9436961:55488831:T:A	0.975712	FALSE	BSND (9.4 kb); PCSK9 (19 kb); TMEM61 (28 kb); USP24 (46 kb)	BSND:protein_coding(KNOWN); PCSK9:protein_coding(KNOWN); TMEM61:protein_coding(KNOWN); USP24:protein_coding(KNOWN)	BSND: Bartter syndrome, infantile, with sensorineural deafness (Barttin) (9.4 kb)	0.939	0.863 Total cholesterol levels // 0.863 Low density lipoprotein cholesterol levels // 0.854 Apolipoprotein B levels // 0.839 Medication use (HMG CoA reductase inhibitors) // 0.834 Free cholesterol to total lipids ratio in large HDL // 0.834 Phospholipids to total lipids ratio in large HDL // 0.834 Triglycerides to total lipids ratio in very large VLDL // 0.83 Free cholesterol levels in IDL // 0.8…	BSND | CYB5RL | MROH7 | PCSK9 | SSBP3 | TCEANC2 | TMEM61			PCSK9_free	0.258588	0.741412	0.968189	14825	2	-0.019812	0.00562289	3.37022	0	-0.00979068	0.00801454	0.654787	0	-0.023419	0.00552135	4.66439	0.329389	-0.0181779	0.00708231	1.98222	0	-0.0165064	0.00461039	3.4645	0.0455766	-0.0216484	0.00394348	7.39633	0	-0.0214378	0.00435557	6.0665
rs140868651:19432290:AG:A	19p13.11	19	19432290	A	AG	rs8107974:19388500:A:T	0.865141	FALSE	MAU2 (0 kb); SUGP1 (0.64 kb); TM6SF2 (48 kb); HAPLN4 (59 kb)	MAU2:protein_coding(KNOWN); SUGP1:protein_coding(KNOWN); TM6SF2:protein_coding(KNOWN); HAPLN4:protein_coding(KNOWN)	MAU2: MAU2 sister chromatid cohesion factor (0 kb)	2.506	1 Triglycerides // 1 Stromal cell-derived factor 2-like protein 1 levels // 1 Calcium levels // 1 Alanine aminotransferase levels // 1 Fasting triglycerides levels in very large HDL // 1 LDL cholesterol // 1 Total cholesterol levels // 1 Triglyceride levels // 1 Low density lipoprotein cholesterol levels // 1 Cathepsin D levels // 1 Nonalcoholic fatty liver disease // 1 Triacylglycerol (54:1) [NL…	ATP13A1 | BNIP3P9 | BORCS8 | C19orf60 | CERS1 | CTC-559E9.5 | FKBP8 | GATAD2A | GMIP | HAPLN4 | KIAA0892 | KIAA1683 | KLHL26 | LPAR2 | LRRC25 | MAU2 | MEF2B | MEF2BNB | MEF2BNB-MEF2B | NCAN | NDUFA13 | NR2C2AP | PBX4 | RFXANK | SLC25A42 | SUGP1 | SUGP2 | TM6SF2 | TMEM161A | TMEM59L | YJEFN3 | ZNF101 | ZNF506 | ZNF682 | ZNF93	MED7 | PHF19 | RUNDC3A | SPINT1 | TRIM41 | ZNF85		PCSK9_free	0.0852066	0.0852066	0.950605	9621	2	-0.0444828	0.0131379	3.14783	0	-0.0218221	0.0349503	0.274365	0.661389	-0.0571082	0.0130567	4.91322	0	-0.0123728	0.0245421	0.212011	0	-0.0416772	0.0123173	3.14556	0	-0.0508346	0.00927025	7.38215	0	-0.0472396	0.0115307	4.37699
[truncated: 446 more rows]
[truncated: 5 more columns]

## Sheet: TableS4b
markername	chr	pos	cyto	r2	dist	referenz	snps_gwas	phenotype_gwas_details	pval_details_gwas	pval_gwas	reported_genes_gwas	fa_gwas	date_gwas	pmid_gwas
rs11591147:55505647:G:T	1	55505647	1p32.3	1	0	ref1: TG phase3 v5	rs11591147	Plasma proprotein convertase subtilisin/kexin type 9 levels in stable coronary artery disease		2e-17	PCSK9	Pott J	2018-05-01	29748315
[truncated: 10,176 more rows]

## Sheet: TableS4c
markername	chr	pos	r2	dist	referenz	eqtn	genesymbol	id_probe	cistrans	tissue	p_or_q_value	statstype	snp_chr_hg19	snp_pos_hg19	gene_chr_hg19	gene_start_hg19	gene_stop_hg19	dist_eQTN_gene	FA_study	PMID_study
[truncated: 2,093 more rows]

[truncated: 11 more sheets: TableS4d, TableS5a, TableS5b, TableS6a, TableS6b, TableS7a, TableS7b, TableS7c, TableS8a, TableS8b, TableS8c]
